# Supplementary material for: Structure-based chemical ontology improves chemometric prediction of antibacterial essential oils
Source: Sci Rep. 2024 Jul 1;14:15014. doi: 10.1038/s41598-024-65882-9 (PMC11217266; doi:10.1038/s41598-024-65882-9)
Supplement: Supplementary file 2 — Supplementary Table S1. [file 41598_2024_65882_MOESM2_ESM.xlsx]

## Sheet: ST7
Table S10. Chemical composition of EOs from Santalum album and Daucus carota var. sativus analyzed by GC/MS.
No	Compound	RI	S. album	D. carota var. sativus
1	alpha-Pinene	935.7		13.8
2	Camphene	953.1		0.4
3	Sabinene	974.7		7.9
4	beta-Pinene	981.4		2.3
5	Myrcene	988.8		0.9
6	p-Cymene	1026.7		0.6
7	Limonene	1031.5		0.7
8	gamma-Terpinene	1059.9		0.2
9	(E)-Pinocarveol	1145.2		0.1
10	(E)-Verbenol	1148.3		0.1
11	Geraniol	1248.9		0.8
12	Bornyl acetate	1287		0.2
13	Geranyl acetate	1375.8		1.3
14	Daucene	1384.3		1.4
15	(Z)-alpha-Bergamotene	1416.8		0.7
16	alpha-Santalene	1423.6	0.3	0.3
17	Caryophyllene	1427.9	0.2	7.4
18	(E)-alpha-Bergamotene	1436.9		1.5
19	(Z)-beta-Farnesene	1444.1		0.4
20	beta-Santalene	1451.9	0.2
21	(E)-beta-Bergamotene	1452.7		0.7
22	Amorpha-4,11-diene	1454.5	0.2
23	(E)-beta-Farnesene	1462.4		2
24	Humulene	1463.3	1.1
25	gamma-Muurolene	1480.4		0.4
26	gamma-Curcumene	1480.6	0.8
27	ar-Curcumene	1483.4	0.5
28	Germacrene D	1488.9		0.5
29	(E)-Methyl isoeugenol	1494.1		0.3
30	alpha-Zingiberene	1496.7	2.4
31	Viridiflorene	1497.4		0.3
32	alpha-Muurolene	1503.6		0.2
33	beta-Bisabolene	1510.5	0.7	6.5
34	Dihydro-beta-agarofuran	1516	0.9
35	delta-Cadinene	1521.4	0.3
36	beta-Sesquiphellandrene	1527.9	2.9	0.3
37	Zonarene	1538.6	0.3
38	(E)-gamma-Bisabolene	1543		0.7
39	Elemol	1552.8	8.5
40	alpha-Agarofuran	1558	0.6
41	(E)-Nerolidol	1561.3	0.3
42	Spathulenol	1584.8		0.1
43	Caryophyllene oxide	1592		2.8
44	Viridiflorol	1606.6	0.1
45	Carotol	1611.6		38.3
46	Rosifoliol	1613.4	1.7
47	Humulene oxide II	1618.4		0.3
48	10-Epi-gamma-Eudesmol	1630.3	9.3
49	gamma-Eudesmol	1637.3	4.8
50	Agarospirol	1646.1	0.3
51	Daucol	1649.7		0.4
52	alpha-Muurolol	1653.2	1
53	Valerianol	1660.8	22.8
54	beta-Eudesmol	1663.2	7.8
55	7-epi-alpha-Eudesmol	1669.7	11.6
56	(E)-Asarone	1670		0.3
57	Apiole	1676.1		0.3
58	beta-Bisabolol	1679.3	8.1
59	alpha-Bisabolol	1692.3	1.4
60	alpha-Dihydroionone	1700.8	0.5
61	(Z)-epi-beta-Santalol	1708.3	0.7
62	(2Z,6E)-Farnesol	1722.6	3.6
63	(Z)-gamma-Curcumen-12-ol	1729.1	0.3
64	Drimenol	1782.2	1.2
	total		95.4	95.4
Values are the percentage of the total peak area obtained from the total ion current chromatogram.
RI: Retention indices calculated against n-alkanes (C9-C40)
