# Supplementary material for: Structure-based chemical ontology improves chemometric prediction of antibacterial essential oils
Source: Sci Rep. 2024 Jul 1;14:15014. doi: 10.1038/s41598-024-65882-9 (PMC11217266; doi:10.1038/s41598-024-65882-9)
Supplement: Supplementary file 3 — Supplementary Table S2. [file 41598_2024_65882_MOESM3_ESM.xlsx]

## Sheet: source_eo
Table S1. Literature data on antibacterial activity of EOs against Staphylococcus aureus.
Plant species	Label(A:Active, I:Inactive)	Publication year	Reference (PubMed ID or DOI)
Abies balsamea	I	2018	29574906
Abies holophylla	I	2009	19420993
Abies koreana	I	2009	19420993
Acanthus polystachyus	A	2023	38024770
Acca sellowiana	I	2019	31430937
Achillea ageratum	I	2012	22422527
Achillea clypeolata	I	2020	33238598
Achillea crithmifolia	I	2022	35023612
Achillea distans	I	2022	35023612
Achillea fraasii	I	2002	12064728
Achillea grandifolia	I	2022	35023612
Achillea lingulata	A	2022	35023612
Achillea millefolium	A	2022	35023612
Achillea nobilis	A	2022	35023612
Achillea odorata subsp. pectinata	I	2020	32455872
Achillea setacea	I	2002	12413716
Achillea taygetea	I	2002	12064728
Achillea umbellata	A	2012	22449535
Acritopappus confertus	A	2022	36297389
Adenophyllum porophyllum var. cancellatum	I	2022	36304152
Aglaia odorata	I	2014	24934340
Allium roseum	A	2015	26179004
Allium sativum	I	2017	27546349
Allium sp.	A	2018	29196170
Aloysia citrodora	I	2023	37299006
Alpinia coriandriodora	A	2023	37936928
Alpinia elegans	A	2020	33353127
Alpinia galanga	I	2022	36145290
Alpinia mutica	A	2013	22946537
Ammodaucus leucotrichus	A	2014	25026729
Amomum kravanh	I	2014	25285491
Amomum tsao-ko	A	2022	35626972
Amyris balsamifera	A	2020	32209108
Anaxagorea brevipes	A	2016	26586465
Anethum graveolens	I	2020	33613912
Angelica archangelica	I	2017	27546349
Aniba hostmanniana	A	2015	26411041
Aniba rosaeodora	A	2010	20666717
Anthemis aciphylla var. discoidea	A	2006	16462068
Anthemis altissima var. altissima	I	2012	22007714
Anthemis nobilis	I	2017	27546349
Apium graveolens	I	2020	33202694
Aquilaria banaensis	A	2023	37005000
Arbutus unedo	I	2022	36431011
Argania spinosa	I	2020	32945194
Aristolochia mollissima	A	2007	21783753
Artemisia afra	I	2007	10.1080/10412905.2007.9699314
Artemisia annua	I	2017	28193253
Artemisia argyi	I	2019	30700013
Artemisia ciniformis	I	2016	27980582
Artemisia dracunculus	I	2013	23737850
Artemisia dubia	A	2012	23413575
Artemisia feddei	A	2007	18167456
Artemisia giraldii	I	2022	36364129
Artemisia herba	I	2022	35164360
Artemisia indica	A	2012	23413575
Artemisia integrifolia	A	2013	10.14233/ajchem.2013.14566
Artemisia iwayomogi	A	2003	14750037
Artemisia judaica	I	2022	35204215
Artemisia kulbadica	A	2009	19831041
Artemisia maritima	I	2014	25127023
Artemisia negrei	I	2021	34539801
Artemisia nilagirica	I	2014	25127023
Artemisia nilagirica var. septentrionalis	A	2016	10.1080/10412905.2015.1083489
Artemisia ordosica	I	2022	36558030
Artemisia spicigera	I	2013	23126238
Artemisia vulgaris	I	2012	23413575
Asarum splendens	A	2023	36985550
Atractylodes macrocephala	A	2020	32533626
Baccharis dracunculifolia	A	2019	30761171
Ballota nigra subsp. foetida	I	2014	25230517
Beilschmiedia madang	A	2015	25098422
Bixa orellana	A	2023	37107072
Blepharocalyx salicifolius	I	2018	29300307
Bocageopsis multiflora	A	2017	30520609
Borreria verticillata	A	2010	21213989
Boswellia carteri	I	2006	10.1080/10412905.2006.12067124
Boswellia frereana	I	2006	10.1080/10412905.2006.12067124
Boswellia neglecta	I	2006	10.1080/10412905.2006.12067124
Boswellia papyrifera	I	2012	22288378
Boswellia rivae	I	2012	22288378
Boswellia sacra	I	2006	10.1080/10412905.2006.12067124
Boswellia thurifera	I	2006	10.1080/10412905.2006.12067124
Bunium persicum	A	2023	37524766
Bupleurum fontanesii	A	2016	26996033
Bupleurum marginatum	I	2009	19703352
Bursera morelensis	A	2017	28480418
Bursera schlechtendalii	I	2023	37446220
Calocedrus decurrens	I	2017	28496486
Camellia nitidissima	A	2018	30483003
Campomanesia sessiliflora	A	2020	32708062
Cananga odorata	I	2017	27546349
Canarium luzonicum	I	2017	27546349
Cannabis sativa	I	2019	31234360
Carum carvi	I	2023	36978458
Carum copticum	A	2021	34423036
Cedrela odorata	A	2009	https://www.researchgate.net/profile/William-Setzer/publication/267859208_Chemical_composition_and_antimicrobial_activity_of_the_bark_essential_oil_of_Cedrela_odorata_from_Monteverde_Costa_Rica/links/55cdfc6208ae118c85bc0e94/Chemical-composition-and-antimicrobial-activity-of-the-bark-essential-oil-of-Cedrela-odorata-from-Monteverde-Costa-Rica.pdf
Cedrus atlantica	A	2023	37049738
Centaurea pumilio	A	2020	32164639
Chamaecyparis obtusa	I	2007	17161919
Chenopodium ambrosioides	A	2023	37049738
Chromolaena squalida	A	2020	32708062
Chrysanthemum indicum	A	2020	33066507
Chrysanthemum morifolium	A	2020	33066507
Cinnamomum camphora	I	2017	27546349
Cinnamomum cassia	A	2018	29977171
Cinnamomum cuspidatum	A	2014	25918818
Cinnamomum longepaniculatum	I	1986	25126170
Cinnamomum malabatrum	I	2023	37237843
Cinnamomum osmophloeum	A	2001	11483389
Cinnamomum politum	A	2014	25918818
Cinnamomum sieboldii	A	2023	37186641
Cinnamomum sp.	A	2014	25918818
Cinnamomum verum	A	2018	29574906
Cinnamomum zeylanicum	A	2021	34455037
Cistus ladanifer	I	2018	29574906
Citrus aurantifolia	I	2017	27546349
Citrus aurantium	I	2013	23737850
Citrus aurantium var. amara	I	2017	27546349
Citrus bergamia	I	2017	27546349
Citrus grandis	I	2018	29642399
Citrus hystrix	I	2019	33597415
Citrus japonica	I	2021	34199966
Citrus kinokuni	I	2021	34199966
Citrus limon	I	2017	28815601
Citrus reticulata	I	2017	27546349
Citrus sinensis	I	2013	23737850
Citrus sinensis var. malesy	I	2016	26948682
Citrus x paradisi	I	2017	27546349
Clinopodium brownei	I	2023	36838728
Cochlospermum planchonii	I	2007	19090305
Commiphora guidottii	I	2012	22288378
Commiphora molmol	I	2021	34455037
Commiphora myrrha	A	2017	27546349
Commiphora ornifolia	A	2010	20335939
Commiphora parvifolia	I	2010	20335939
Cordia verbenacea	A	2009	19768996
Coriandrum sativum	I	2015	26109513
Coridothymus capitatus	I	2020	32183792
Corymbia citriodora	A	2018	29357851
Cota tinctoria var. tinctoria	I	2023	37538750
Crithmum maritimum	I	2023	36830295
Croton adipatus	I	2021	34827325
Croton collinus	I	2021	34827325
Croton conduplicatus	A	2022	36678551
Croton ferrugineus	I	2021	34361759
Croton limae	A	2017	28738715
Cryptomeria japonica	A	2007	17236183
Cuminum cyminum	I	2021	34421837
Cunninghamia lanceolata var. konishii	A	2012	23074921
Cupressus arizonica	A	2007	10.1016/j.bse.2007.05.009
Cupressus funebris	I	2023	37636470
Cupressus lusitanica	I	2016	23758765
Cupressus macrocarpa	A	2018	29357851
Cupressus sempervirens	I	2017	27546349
Cupressus sempervirens var. stricta	I	2021	34455037
Curcuma angustifolia	A	2022	36358202
Curcuma aromatica	A	2022	36358202
Curcuma longa	A	2019	30766611
Curcuma mangga	I	2012	22305785
Cyathocalyx zeylanicus	A	2012	22799103
Cymbopogon citratus	A	2017	27546349
Cymbopogon flexuosus	A	2016	27562470
Cymbopogon giganteus	I	2011	21665450
Cymbopogon martinii	I	2020	32209108
Cymbopogon nardus	A	2019	31093420
Cymbopogon olivieri	I	2012	23626392
Cymbopogon winterianus	A	2023	36677603
Cyperus conglomeratus	A	2012	22799103
Dalbergia pinnata	A	2020	32135240
Daucus carota	A	2015	25306362
Desmos chinensis var. lawii	A	2012	22799103
Diospyros discolor	A	2015	26411038
Dittrichia viscosa	A	2022	35408678
Dracocephalum foetidum	I	2007	17342056
Dracocephalum heterophyllum	I	2023	35793448
Dracocephalum kotschyi	A	2020	33172599
Dracocephalum moldavica	I	2022	35406925
Echinacea purpurea	I	2023	37959750
Echinophora platyloba	I	2017	28559740
Echinops kebericho	A	2021	33597879
Elettaria cardamomum	A	2021	34455037
Emilia sonchifolia	I	2021	33807551
Ephedranthus amazonicus	A	2017	30520609
Erodium absinthoides	I	2010	10.2478/s11696-010-0014-x
Erodium ciconium	I	2010	10.2478/s11696-010-0014-x
Erodium cicutarium	A	2010	10.2478/s11696-010-0014-x
Eruca vesicaria subsp. longirostris	A	2016	26983675
Eryngium billardieri	I	2023	37901821
Eryngium campestre	A	2019	31311207
Eryngium maritimum	I	2020	32235437
Eryngium triquetrum	A	2018	29083533
Etlingera sayapensis	I	2017	28942832
Eucalyptus benthamii	I	2023	37416804
Eucalyptus camaldulensis	I	2011	24363679
Eucalyptus dunii	I	2023	37416804
Eucalyptus extensa	I	2023	37894690
Eucalyptus globulus	I	2013	23737850
Eucalyptus grandis	I	2023	37416804
Eucalyptus grandis × Eucalyptus camaldulensis	I	2023	37416804
Eucalyptus grandis × Eucalyptus urophylla	I	2023	37416804
Eucalyptus gunnii	I	2014	25412046
Eucalyptus largiflorens	I	2011	24363679
Eucalyptus lehmannii	I	2023	37894690
Eucalyptus leptophylla	I	2023	37894690
Eucalyptus malliodora	I	2011	24363679
Eucalyptus obliqua	I	2021	34066788
Eucalyptus patellaris	I	2023	37894690
Eucalyptus polycarpa	I	2011	24363679
Eucalyptus radiata	I	2016	10.1080/10412905.2016.1175386
Eucalyptus saligna	I	2023	37416804
Eucalyptus urophylla	A	2022	35163944
Eucalyptus urophylla × Eucalyptus camaldulensis	I	2023	37416804
Eucalyptus woollsiana	I	2023	37894690
Eugenia beaurepaireana	I	2009	19308653
Eugenia brasiliensis	A	2009	19308653
Eugenia brejoensis	A	2015	10.1080/0972060X.2014.1000390
Eugenia jambolana	A	2017	28778018
Eugenia stipitata	A	2022	36469681
Farfugium japonicum	A	2023	36985745
Ferula cupularis	I	2015	25471700
Ferula galbaniflua	I	2017	27546349
Ferula glauca	A	2009	18951959
Ferula gummosa	I	2023	37524766
Ficus tikoua	A	2020	10.25135/rnp.161.19.10.1450
Foeniculum dulce	I	2013	23737850
Foeniculum vulgare	I	2008	20201277
Gaultheria procumbens	I	2022	33356559
Geophila repens	A	2017	28926976
Goniothalamus cardiopetalus	A	2006	10.1080/10412905.2006.9699139
Goniothalamus macrophyllus	I	2010	https://www.ajol.info/index.php/ajb/article/view/92102
Grammosciadium scabridum	A	2005	16163825
Guatteria australis	A	2015	25710362
Guatteria blepharophylla	A	2017	30520609
Hedychium flavum	A	2020	33041813
Helianthus annuus	A	2020	33187052
Helichrysum amorginum	I	2004	10.1080/10412905.2004.9698711
Helichrysum fulgidum	A	2004	18998403
Helichrysum italicum	A	2022	35745654
Helichrysum microphyllum subsp. tyrrhenicum	I	2019	31303817
Helichrysum rupestre	A	1998	9810279
Heracleum mantegazzianum	I	2017	28528251
Heracleum persicum	I	2023	37524766
Heracleum pyrenaicum subsp. orsinii	I	2017	28740275
Heracleum sibiricum	I	2013	24273873
Hirtellina lobelii	A	2019	30654130
Houttuynia cordata	A	2006	16819207
Houttuynia emeiensis	A	2006	16819207
Humulus lupulus	I	2023	37631012
Hymenaea cangaceira	A	2020	31580941
Hymenaea rubriflora	I	2020	32081039
Hymenocrater incanus	A	2022	36220839
Hypericum calycinum	A	2010	20151392
Hypericum perforatum	I	2010	20151392
Hypericum perforatum subsp. veronense	I	2010	20151392
Hypericum richeri	A	2010	20151392
Hypericum rumeliacum subsp. apollinis	I	2003	12601678
Hypericum scabrum	I	2022	35209017
Hypericum tetrapterum	A	2010	20151392
Hyptis martiusii	A	2014	25237640
Hyssopus officinalis	I	2013	23737850
Illicium verum	A	2021	34455037
Inula graveolens	I	2010	20490884
Inula helenium	A	2008	18450429
Jacaranda acutifolia	I	2014	25230515
Jasminum sambac	I	2023	36771668
Jatropha neopauciflora	I	2017	28331913
Juniperus ashei	I	2010	20922991
Juniperus communis	I	2010	20922991
Juniperus convallium	I	2023	37894884
Juniperus formosana	I	2023	37894884
Juniperus komarovii	I	2023	37894884
Juniperus macrocarpa	I	2022	35456809
Juniperus phoenicea	A	2011	22164797
Juniperus phoenicea subsp. turbinata	A	2003	12720394
Juniperus przewalskii	I	2023	37894884
Juniperus sabina	I	2023	37894884
Juniperus thurifera	I	2022	36204116
Juniperus tibetica	I	2023	37894884
Juniperus virginiana	I	2013	23737850
Kadsura coccinea	I	2021	34684838
Kadsura longipedunculata	A	2010	20663038
Kelussia odoratissima	I	2023	37524766
Kunzea ericoides	I	2017	27546349
Lactuca longidentata	A	2021	32573264
Laggera tomentosa	A	2020	33488250
Lannea egregia	A	2021	33807551
Lantana achyranthifolia	A	2005	15619577
Lantana camara	A	2010	20668570
Lantana camara var. moritziana	A	2011	21834251
Laserpitium zernyi	A	2010	20334149
Laurus nobilis	I	2022	36431011
Lavandula angustifolia	I	2017	27546349
Lavandula burnati	I	2021	34455037
Lavandula dentata	I	2017	10.1080/10942912.2017.1280504
Lavandula latifolia	I	2020	33128531
Lavandula luisieri	I	2016	27777848
Lavandula pubescens	A	2020	32089724
Lavandula spica	A	2021	34455037
Lavandula x intermedia	I	2022	36565292
Leonotis nepetifolia	A	2023	37583125
Leonotis ocymifolia var. raineriana	I	2007	10.1080/10412905.2007.9699314
Leonurus sibiricus	A	2017	28191277
Leptospermum scoparium	A	2022	35284338
Leucas inflata	A	2017	28264464
Leucas virgata	A	2013	24284402
Lindera pulcherrima	I	2012	22518079
Lindera triloba	A	2023	37186641
Lippia alba	A	2017	28845443
Lippia berlandieri	I	2016	26818994
Lippia citriodora	A	2018	29329229
Lippia grandis	I	2012	25005969
Lippia multiflora	I	2010	21060291
Lippia origanoides	I	2021	34712353
Lippia sidoides	A	2016	27867267
Litsea cubeba	A	2020	33013718
Litsea kostermansii	A	2009	19768997
Litsea linii	A	2010	21213991
Litsea mushaensis	A	2010	21213991
Luma chequen	I	2006	10.1080/10412905.2006.9699402
Machilus zuihoensis	A	2012	10.1590/S0102-695X2011005000213
Matayba guianensis	A	2020	32708062
Matricaria chamomilla	I	2013	23737850
Matricaria recutita	A	2018	29574906
Melaleuca alternifolia	I	2002	12019108
Melaleuca armillaris	I	2018	30116728
Melaleuca bracteata	I	2019	31739398
Melaleuca cajuputi	I	2017	27546349
Melaleuca quinquenervia	I	2000	10985085
Melaleuca viridiflora	I	2013	23737850
Melissa officinalis	A	2011	http://pakbs.org/pjbot/PDFs/43(2)/PJB43(2)1315.pdf
Mentha longifolia	A	2018	30627570
Mentha piperita	I	2006	16777154
Mentha pulegium	I	2022	35164360
Mentha smithiana	I	2021	33918674
Mentha spicata	I	2015	26351584
Micromeria graeca	I	2021	33790978
Micromeria hedgei	I	2017	27500506
Momordica charantia	A	2008	18164872
Monarda didyma	A	2021	34199656
Monticalia greenmaniana	A	2012	22474970
Morella pubescens	I	2023	37049672
Mosla chinensis	A	2018	33817061
Murraya koenigii	A	2011	22105714
Murraya paniculata	A	2017	27927082
Myrcia ovata	I	2010	24031537
Myrcia splendens	A	2017	28704964
Myrcianthes discolor	I	2023	37107039
Myrocarpus fastigiatus	I	2010	20922991
Myrocarpus frondosus	I	2015	25920237
Myroxylon peruiferum	I	2019	31038534
Myrsine guianensis	A	2020	32708062
Myrtus communis	I	2006	16777154
Nardostachys chinensis	A	2010	20877232
Nardostachys grandiflora	I	2015	26197553
Neolitsea coccinea	A	2016	30508361
Nepeta glomerata	A	2011	21409723
Nepeta hormozganica	A	2017	28278630
Nepeta menthoides	I	2009	19370940
Nepeta nuda	I	2015	26197552
Nepeta sessilifolia	A	2022	36220839
Nicotiana glutinosa	A	2019	31861797
Nigella damascena	I	2018	29382097
Nigella sativa	A	2008	19244901
Ocimum basilicum	I	2016	26455352
Ocimum basilicum var. purpureum	I	2017	28103929
Ocimum basilicum var. thyrsiflora	I	2017	28103929
Ocimum citriodorum	I	2017	28103929
Ocimum forskolei	A	2023	36983807
Ocimum gratissimum	A	2012	22253111
Ocimum sanctum	A	2015	25763132
Ocimum tenuiflorum	A	2018	29574906
Ocotea caniculata	A	2017	28524091
Ocotea caudata	A	2017	28524091
Ocotea cujumary	A	2017	28524091
Ocotea odorifera	A	2020	32408576
Olea europaea	I	2023	36837856
Oliveria decumbens	A	2020	32471254
Origanum compactum	A	2009	19226402
Origanum majorana	I	2022	35684205
Origanum syriacum	A	2019	31297014
Origanum vulgare	A	2021	33880355
Origanum vulgare subsp. glandulosum	A	2013	24320986
Origanum vulgare subsp. hirtum	A	2021	33668450
Osmitopsis asteriscoides	I	2003	12963133
Paeonia daurica subsp. tomentosa	I	2019	30445858
Pectis substriata	A	2020	33331445
Pelargonium asperum	I	2018	28735475
Pelargonium capitatum	I	2011	21480508
Pelargonium graveolens	A	2012	22929626
Pelargonium odoratissimum	A	2017	27546349
Peperomia inaequalifolia	I	2023	37050130
Peperomia pellucida	A	2017	29142389
Perovskia abrotanoides	I	2009	20490312
Persicaria odorata	I	2020	32456033
Petroselinum crispum	I	2023	37524766
Phellodendron lavallei	I	2017	30549844
Phlomis floccosa	A	2019	31116451
Phlomis lanata	I	2000	11105580
Phlomis salicifolia	A	2019	30919659
Phytolacca dodecandra	A	2019	30669366
Pilgerodendron uviferum	A	2016	27110756
Pimenta dioica	A	2015	10.1016/j.indcrop.2015.03.058
Pimenta officicalis	A	2020	32209108
Pimenta pseudocaryophyllus	A	2012	23082081
Pimenta racemosa	A	2021	34455037
Pimpinella anisum	I	2023	37524766
Pimpinella cypria	A	2016	30549615
Pinus densiflora	I	2009	19420996
Pinus eldarica	A	2019	31484421
Pinus nigra	I	2021	34832941
Pinus sylvestris	I	2013	23737850
Piper aduncum	A	2020	32673283
Piper arboreum	A	2020	32673283
Piper barbatum	A	2020	32041311
Piper betle	A	2015	10.1016/j.indcrop.2015.03.058
Piper caldense	I	2021	34052872
Piper divaricatum	A	2012	10.1590/S0100-40422012000900019
Piper ecuadorense	A	2020	32851854
Piper gaudichaudianum	I	2020	32673283
Piper mosenii	I	2022	36144647
Piper nigrum	I	2013	23737850
Piper tuberculatum	I	2023	37376002
Pistacia atlantica subsp. mutica	I	2015	26396430
Pistacia lentiscus	A	2017	27546349
Pistacia vera	I	2004	15186116
Plectranthus amboinicus	A	2017	28915875
Plectranthus cylindraceus	A	2012	22978239
Plectranthus hadiensis	I	2018	28783957
Pogostemon cablin	A	2015	10.1016/j.lwt.2010.10.005
Popowia pisocarpa	A	2023	37820037
Premna microphylla	A	2017	28264507
Pseudotsuga menziesii	I	2021	34832941
Psiadia arguta	A	2015	10.1016/j.indcrop.2015.03.058
Psiadia terebinthina	A	2015	10.1016/j.indcrop.2015.03.058
Psidium guajava	A	2019	31401871
Pterocarya stenoptera	I	2020	30919666
Ptychotis verticillate	I	2023	37107017
Pulicaria crispa	I	2020	33051571
Pulicaria incisa	A	2017	28467692
Pulicaria odora	I	2005	15894140
Pulicaria undulata	I	2012	22474974
Ravenia spectabilis	I	2022	34570617
Retama raetam	I	2011	21547844
Rhododendron anthopogon	A	2016	30508360
Rosa damascena	A	2021	33850230
Rosmarinus officinalis	A	2020	31738133
Rosmarinus tournefortii	I	2011	22164796
Rubus parvifolius	I	2012	22732887
Russowia sogdiana	A	2007	10.1080/10412905.2007.9699258
Ruta chalepensis	I	2017	29230405
Ruta montana	I	2020	32455872
Salvia abrotanoides	I	2022	36276862
Salvia chloroleuca	I	2008	18669017
Salvia fruticosa	I	2023	36830295
Salvia hydrangea	A	2020	32973295
Salvia lavandulifolia	I	2018	29577597
Salvia mirzayanii	I	2006	16729570
Salvia muirii	I	2006	10.1080/10412905.2006.12067119
Salvia multicaulis	I	2007	17913065
Salvia officinalis	I	2007	10.1016/j.foodchem.2005.09.078
Salvia santolinifolia	I	2006	16729570
Salvia sclarea	I	2021	34455037
Salvia triloba	A	2007	10.1016/j.foodchem.2005.09.078
Salvia verbenaca	A	2011	21834249
Santalum album	A	2017	27546349
Santalum austrocaledonicum	A	2021	34455037
Santalum spicatum	A	2020	32209108
Santolina corsica	I	2010	20490884
Satureja abyssinica subsp. abyssinica	I	2007	10.1080/10412905.2007.9699285
Satureja bachtiarica	A	2012	21827283
Satureja cuneifolia	I	2004	15742345
Satureja hortensis	A	2011	21922929
Satureja horvatii	A	2014	24342186
Satureja intermedia	I	2015	26247936
Satureja khuzistanica	A	2012	21827283
Satureja kitaibelii	I	2014	25532298
Satureja metastasiantha	A	2020	32755101
Satureja montana	A	2019	30458252
Satureja mutica	I	2012	21827283
Satureja paradoxa	I	2007	10.1080/10412905.2007.9699285
Satureja rechingeri	A	2012	21827283
Satureja spicigera	I	2009	19323261
Satureja thymbra	A	2020	32532265
Satureja viminea	I	2020	33114324
Saussurea costus	I	2023	37493699
Schinus areira	A	2019	31607170
Schinus molle	I	2012	23085653
Schinus polygamus	A	2006	16713153
Sclerorhachis leptoclada	I	2014	25276213
Scutellaria rupestris subsp adenotricha	A	2005	10.1080/10412905.2005.9698886
Scutellaria sieberi	A	2005	10.1080/10412905.2005.9698886
Scutia buxifolia	A	2014	25211114
Semenovia suffruticosa	I	2019	29958054
Senna hirsuta	A	2019	29347835
Senna occidentalis	A	2019	29347835
Sideritis raeseri subps. raeseri	I	2020	32630203
Sideritis romana subsp. purpurea	A	2017	28832536
Sideritis scardica	I	2012	22391602
Siparuna muricata	A	2023	36671283
Siparuna thecaphora	A	2002	10.1080/10412905.2002.9699767
Solanum erianthum	A	2012	22136358
Solanum macranthum	A	2012	22136358
Spondias mombin	I	2022	36072414
Spondias pinnata	A	2020	31952118
Stachys inflata	I	2022	36220839
Stachys lavandulifolia	A	2012	23074920
Styrax benzoin	I	2013	23737850
Syzygium aromaticum	A	2017	27546349
Syzygium cumini	I	2022	35630757
Tagetes lucida	I	2020	33114324
Tagetes minuta	I	2017	28676058
Tagetes patula	I	2013	23737850
Taiwania cryptomerioides	A	2012	22474975
Tanacetum argyrophyllum	A	2010	20484836
Tanacetum balsamita subsp. balsamita	I	2009	19370888
Tanacetum parthenium	A	2010	20299764
Tetraclinis articulata	I	2013	23263252
Teucrium capitatum subsp. lusitanicum	A	2020	33230534
Teucrium mascatenses	I	2006	10.1080/10412905.2006.9699142
Teucrium polium	I	2023	37910319
Teucrium yemense	A	2017	28930232
Thapsia transtagana	A	2021	34866974
Thymbra spicata	A	2009	19384734
Thymus atlanticus	I	2021	34641393
Thymus bovei	A	2016	27782845
Thymus broussonetii	A	2012	22257599
Thymus capitatus	A	2014	24719640
Thymus ciliatus subsp. eu-ciliatus	A	2007	10.1080/10412905.2007.9699960
Thymus daenensis	A	2021	33628312
Thymus glabrescens	I	2014	24616649
Thymus leptobotrys	A	2022	36015234
Thymus maroccanus	A	2012	22257599
Thymus pallidus	A	2023	37910319
Thymus pectinatus	I	2003	12502386
Thymus pulegioides	I	2022	36552681
Thymus richardii subsp. nitidus	A	2023	37375358
Thymus satureioides	I	2011	22164795
Thymus serpyllum	I	2020	33238598
Thymus sibthorpii	A	2023	36830295
Thymus vulgaris	A	2011	http://pakbs.org/pjbot/PDFs/43(2)/PJB43(2)1315.pdf
Thymus zygis	A	2022	35203749
Trachyspermum ammi	A	2021	34069154
Tridax procumbens	A	2012	22908588
Trigonella teheranica	A	2022	35073800
Tripleurospermum disciforme	I	2010	20795784
Tropaeolum majus var. altum	A	2022	36816870
Tussilago farfara	A	2020	30257572
Valeriana officinalis	A	2010	20877232
Viola odorata	I	2023	36838663
Vitex gardneriana	I	2019	31229603
Xanthostemon verdugonianus	A	2020	33353127
Xylopia aromatica	I	2017	30520609
Zanthoxylum alatum	A	2013	23781160
Zanthoxylum myriacanthum var. pubescens	A	2014	25448503
Zanthoxylum schinifolium	I	2014	25448503
Zanthoxylum zanthoxyloides	I	2013	23567034
Zataria multiflora	A	2010	20171067
Zingiber officinale	A	2020	32872604
Zingiber striolatum	A	2020	30908095
Zingiber zerumbet	A	2020	32104711
Ziziphora tenuior	I	2022	36249980
