# Supplementary material for: Structure-based chemical ontology improves chemometric prediction of antibacterial essential oils
Source: Sci Rep. 2024 Jul 1;14:15014. doi: 10.1038/s41598-024-65882-9 (PMC11217266; doi:10.1038/s41598-024-65882-9)
Supplement: Supplementary file 4 — Supplementary Table S3. [file 41598_2024_65882_MOESM4_ESM.xlsx]

## Sheet: source_eo
Table S2. Literature data on antibacterial activity of EOs against Escherichia coli.
Plant species	Label(A:Active, I:Inactive)	Publication year	Reference (PubMed ID or DOI)
Abies alba	I	2021	33567501
Abies balsamea	I	2018	29574906
Abies concolor	I	2017	29099075
Abies holophylla	I	2009	19420993
Abies koreana	I	2009	19420993
Acanthus polystachyus	A	2023	38024770
Acca sellowiana	I	2019	31430937
Achillea ageratum	I	2012	22422527
Achillea biebersteinii	I	2004	15287068
Achillea clypeolata	I	2020	33238598
Achillea crithmifolia	I	2022	35023612
Achillea distans	I	2022	35023612
Achillea fraasii	I	2002	12064728
Achillea grandifolia	I	2022	35023612
Achillea hamzaoglui	A	2015	26111175
Achillea millefolium	I	2017	27546349
Achillea multifida	A	2002	12391564
Achillea nobilis	I	2022	35023612
Achillea setacea	I	2023	36830282
Achillea taygetea	I	2002	12064728
Achillea teretifolia	I	2002	12413716
Achillea umbellata	A	2012	22449535
Adenophyllum porophyllum var. cancellatum	A	2022	36304152
Aglaia odorata	I	2014	24934340
Ajania tibetica	I	2022	36466289
Allium sativum	I	2017	27546349
Allium sp.	A	2018	29196170
Aloysia citrodora	I	2023	37299006
Alpinia coriandriodora	A	2023	37936928
Alpinia galanga	I	2011	22466145
Alpinia mutica	A	2013	22946537
Ammi visnaga	A	2023	37267633
Ammodaucus leucotrichus	A	2014	25026729
Amomum kravanh	I	2014	25285491
Anethum graveolens	I	2023	37780295
Angelica archangelica	I	2017	30428212
Aniba rosaeodora	A	2010	20666717
Anthemis aciphylla var. discoidea	A	2006	16462068
Anthemis altissima var. altissima	I	2012	22007714
Anthemis nobilis	I	2017	27546349
Apium graveolens	I	2020	33202694
Arbutus unedo	I	2022	36431011
Argania spinosa	I	2020	32945194
Aristolochia mollissima	I	2007	21783753
Artemisia absinthium	I	2014	25317772
Artemisia afra	I	2007	10.1080/10412905.2007.9699314
Artemisia annua	I	2017	28193253
Artemisia argyi	I	2019	30700013
Artemisia ciniformis	A	2016	27980582
Artemisia dracunculus	I	2020	33613912
Artemisia dubia	I	2012	23413575
Artemisia feddei	I	2007	18167456
Artemisia giraldii	I	2022	36364129
Artemisia herba	I	2022	35164360
Artemisia indica	I	2012	23413575
Artemisia integrifolia	A	2013	10.14233/ajchem.2013.14566
Artemisia iwayomogi	I	2003	14750037
Artemisia judaica	I	2022	35204215
Artemisia kulbadica	A	2009	19831041
Artemisia maritima	I	2014	25127023
Artemisia monosperma	A	2018	30005652
Artemisia negrei	I	2021	34539801
Artemisia nilagirica	I	2014	25127023
Artemisia nilagirica var. septentrionalis	A	2016	10.1080/10412905.2015.1083489
Artemisia ordosica	I	2022	36558030
Artemisia spicigera	I	2013	23126238
Artemisia vulgaris	I	2012	23413575
Asarum cordifolium	A	2023	36985550
Asarum geophilum	A	2023	36985550
Asarum splendens	A	2023	36985550
Asarum yentunensis	A	2023	36985550
Asteriscus graveolens	A	2017	28467692
Atalantia monophylla	A	2015	26109788
Atalantia sessiflora	I	2020	33031096
Atractylodes macrocephala	A	2020	32533626
Baccharis dracunculifolia	I	2019	30761171
Backhousia citriodora	I	2022	35956846
Ballota nigra subsp. foetida	I	2014	25230517
Beilschmiedia madang	A	2015	25098422
Blepharocalyx salicifolius	I	2018	29300307
Bocageopsis multiflora	I	2017	30520609
Borreria verticillata	A	2010	21213989
Boswellia carteri	I	2006	10.1080/10412905.2006.12067124
Boswellia frereana	I	2006	10.1080/10412905.2006.12067124
Boswellia neglecta	I	2006	10.1080/10412905.2006.12067124
Boswellia papyrifera	I	2012	22288378
Boswellia rivae	I	2012	22288378
Boswellia sacra	I	2023	37761150
Boswellia thurifera	I	2006	10.1080/10412905.2006.12067124
Bunium persicum	I	2023	37524766
Bursera morelensis	A	2017	28480418
Bursera schlechtendalii	A	2023	37446220
Callistemon viminalis	A	2018	30005652
Calocedrus decurrens	I	2017	28496486
Camellia nitidissima	I	2018	30483003
Campomanesia sessiliflora	A	2020	32708062
Cananga odorata	I	2017	27546349
Canarium luzonicum	I	2017	27546349
Carum carvi	I	2023	36978458
Cedrela odorata	I	2009	https://www.derpharmachemica.com/abstract/chemical-composition-and-antimicrobial-activity-of-the-bark-essential-oil-of-cedrela-odorata-from-monteverde-costa-rica-1923.html
Cedrus atlantica	I	2017	27546349
Centaurea pumilio	A	2020	32164639
Chamaecyparis obtusa	I	2007	17161919
Chenopodium ambrosioides	A	2023	37049738
Chromolaena laevigata	A	2013	23576348
Chromolaena squalida	I	2020	32708062
Chrysanthemum indicum	A	2005	15588664
Chrysanthemum morifolium	A	2020	33066507
Cinnamomum burmannii	I	2021	34566340
Cinnamomum camphora	I	2017	27546349
Cinnamomum cassia	A	2018	29977171
Cinnamomum longepaniculatum	I	1986	25126170
Cinnamomum malabatrum	A	2023	37237843
Cinnamomum osmophloeum	A	2001	11483389
Cinnamomum verum	A	2018	29574906
Cistus ladanifer	I	2018	29574906
Citrus aurantifolia	I	2017	27546349
Citrus aurantium	I	2012	22897411
Citrus aurantium var. amara	I	2017	27546349
Citrus bergamia	I	2017	27546349
Citrus grandis	I	2018	29642399
Citrus hystrix	I	2019	33597415
Citrus japonica	I	2021	34199966
Citrus kinokuni	I	2021	34199966
Citrus limon	I	2017	28774297
Citrus paradisi	I	2021	34540881
Citrus reticulata	I	2021	34199966
Citrus sinensis	I	2018	30258585
Clinopodium brownei	I	2023	36838728
Cochlospermum planchonii	I	2007	19090305
Commiphora guidottii	I	2012	22288378
Commiphora myrrha	I	2010	20922991
Commiphora ornifolia	I	2010	20335939
Commiphora parvifolia	I	2010	20335939
Cordia verbenacea	A	2012	22923954
Coriandrum sativum	A	2022	35251089
Corymbia citriodora	A	2018	29357851
Crithmum maritimum	I	2023	36829810
Croton adipatus	I	2021	34827325
Croton collinus	I	2021	34827325
Croton ferrugineus	I	2021	34361759
Cryptomeria japonica	I	2007	17236183
Cuminum cyminum	A	2023	37524766
Cunninghamia lanceolata var. konishii	A	2012	23074921
Cupressus arizonica	A	2007	10.1016/j.bse.2007.05.009
Cupressus funebris	I	2023	37636470
Cupressus lusitanica	I	2016	23758765
Cupressus macrocarpa	A	2018	29357851
Cupressus sempervirens	I	2023	37801906
Curcuma angustifolia	A	2022	36358202
Curcuma aromatica	A	2022	36358202
Curcuma longa	A	2019	30766611
Cyathocalyx zeylanicus	A	2012	22799103
Cymbopogon citratus	I	2011	21665450
Cymbopogon giganteus	I	2011	21665450
Cymbopogon martinii	A	2007	17210236
Cymbopogon olivieri	I	2012	23626392
Cyperus conglomeratus	A	2012	22799103
Cyperus rotundus	I	2017	28338066
Daphne mucronata	I	2018	30556121
Daucus carota	A	2015	25306362
Dennettia tripetala	A	2016	27894288
Desmos chinensis var. lawii	A	2012	22799103
Diospyros discolor	A	2015	26411038
Dittrichia viscosa	I	2021	34579370
Dracocephalum foetidum	I	2007	17342056
Dracocephalum heterophyllum	I	2023	35793448
Dracocephalum integrifolium	I	2019	31614937
Dracocephalum kotschyi	I	2022	36201544
Dracocephalum moldavica	I	2022	35406925
Echinacea purpurea	A	2023	37959750
Echinophora platyloba	I	2013	25653784
Echinops kebericho	A	2021	33597879
Elettaria cardamomum	I	2022	35684260
Ephedranthus amazonicus	I	2017	30520609
Erodium absinthoides	A	2010	10.2478/s11696-010-0014-x
Erodium ciconium	I	2010	10.2478/s11696-010-0014-x
Erodium cicutarium	A	2010	10.2478/s11696-010-0014-x
Eruca vesicaria subsp. longirostris	I	2016	26983675
Eryngium billardieri	I	2023	37901821
Eryngium maritimum	I	2020	32235437
Eryngium triquetrum	A	2018	29083533
Etlingera pavieana	I	2020	32708709
Etlingera sayapensis	I	2017	28942832
Eucalyptus benthamii	I	2023	37416804
Eucalyptus brevifolia	I	2023	37894690
Eucalyptus cinerea	I	2014	25026361
Eucalyptus citriodora	I	2011	21591991
Eucalyptus dunii	I	2023	37416804
Eucalyptus extensa	I	2023	37894690
Eucalyptus globulus	I	2011	21591991
Eucalyptus grandis	I	2023	37416804
Eucalyptus grandis x Eucalyptus camaldulensis	I	2023	37416804
Eucalyptus grandis x Eucalyptus urophylla	I	2023	37416804
Eucalyptus gunnii	I	2014	25412046
Eucalyptus lehmannii	I	2023	37894690
Eucalyptus leptophylla	I	2023	37894690
Eucalyptus patellaris	I	2023	37894690
Eucalyptus radiata	I	2011	21591991
Eucalyptus saligna	I	2023	37416804
Eucalyptus urophylla	I	2022	35163944
Eucalyptus urophylla x Eucalyptus camaldulensis	I	2023	37416804
Eugenia beaurepaireana	A	2009	19308653
Eugenia brasiliensis	A	2009	19308653
Eugenia stipitata	A	2022	36469681
Eugenia umbelliflora	A	2009	19308653
Farfugium japonicum	A	2023	36985745
Ferula cupularis	I	2015	25471700
Ferula drudeana	I	2023	36840178
Ferula galbaniflua	I	2017	27546349
Ferula glauca	A	2009	18951959
Ferula gummosa	I	2023	37524766
Ficus tikoua	I	2020	10.25135/rnp.161.19.10.1450
Foeniculum vulgare	I	2023	37524766
Galagania fragrantissima	I	2015	28231227
Gaultheria procumbens	A	2013	10.1016/j.indcrop.2013.06.002
Geophila repens	I	2017	28926976
Goniothalamus macrophyllus	I	2010	www.ajol.info/index.php/ajb/article/view/92102
Grammosciadium scabridum	I	2005	16163825
Guatteria australis	A	2015	25710362
Guatteria blepharophylla	I	2017	30520609
Hedychium coronarium	I	2010	10.1080/0972060X.2010.10643819
Hedychium flavum	I	2020	33041813
Hedychium spicatum	I	2010	10.1080/0972060X.2010.10643819
Helianthus annuus	I	2020	33187052
Helichrysum amorginum	I	2004	10.1080/10412905.2004.9698711
Helichrysum fulgidum	I	2004	18998403
Helichrysum italicum	I	2022	35745654
Helichrysum microphyllum subsp. tyrrhenicum	I	2019	31303817
Helichrysum rupestre	I	1998	9810279
Heracleum mantegazzianum	I	2017	28528251
Heracleum persicum	I	2023	37524766
Heracleum pyrenaicum subsp. orsinii	I	2017	28740275
Houttuynia cordata	A	2020	32456033
Hymenocrater incanus	A	2022	36220839
Hypericum calycinum	I	2010	20151392
Hypericum perforatum	I	2010	20151392
Hypericum perforatum subsp. veronense	I	2010	20151392
Hypericum richeri	I	2010	20151392
Hypericum rumeliacum subsp. apollinis	I	2003	12601678
Hypericum scabrum	I	2022	35209017
Hypericum tetrapterum	I	2010	20151392
Hyssopus officinalis	I	2017	27546349
Hyssopus seravschanicus	A	2012	https://www.derpharmachemica.com/pharma-chemica/composition-and-antimicrobial-activity-of-the-essential-oil-of-hyssopus-seravschanicus-growing-wild-in-tajikistan.pdf
Inula helenium	I	2008	18450429
Jacaranda acutifolia	I	2014	25230515
Jasminum samba	I	2008	20046722
Jasminum sambac	I	2023	36771668
Jatropha gossypifolia	I	2022	35567269
Jatropha intigrimma	I	2022	35567269
Jatropha roseae	I	2022	35567269
Juniperus ashei	I	2010	20922991
Juniperus communis	I	2010	20922991
Juniperus convallium	I	2023	37894884
Juniperus formosana	I	2023	37894884
Juniperus komarovii	I	2023	37894884
Juniperus phoenicea	A	2011	22164797
Juniperus przewalskii	I	2023	37894884
Juniperus sabina	I	2023	37894884
Juniperus thurifera	A	2022	36204116
Kadsura coccinea	I	2021	34684838
Kelussia odoratissima	A	2023	37524766
Kunzea ericoides	I	2017	27546349
Lactuca longidentata	A	2021	32573264
Laggera tomentosa	I	2020	33488250
Lantana achyranthifolia	A	2005	15619577
Lantana camara	A	2010	20668570
Larix decidua	I	2021	34832941
Laurus nobilis	A	2017	27546349
Lavandula angustifolia	I	2017	27546349
Lavandula coronopifolia	I	2015	25174508
Lavandula dentata	I	2017	10.1080/10942912.2017.1280504
Lavandula luisieri	I	2017	10.1016/j.indcrop.2017.06.044
Lavandula pubescens	A	2020	32089724
Lavandula stoechas	I	2023	37267633
Lavandula x intermedia	I	2019	31349556
Leoheo domatiophorus	I	2020	32260297
Leonotis ocymifolia var. raineriana	I	2007	10.1080/10412905.2007.9699314
Leonurus sibiricus	A	2017	28191277
Leptospermum scoparium	I	2017	27546349
Leucas virgata	I	2013	24284402
Lindera strychnifolia	I	2009	18602979
Lippia grandis	I	2012	25005969
Lippia multiflora	I	2010	21060291
Lippia origanoides	A	2015	25625681
Lippia sidoides	I	2016	27867267
Litsea cubeba	I	2019	31661781
Litsea kostermansii	A	2009	19768997
Litsea linii	A	2010	21213991
Litsea mushaensis	I	2010	21213991
Luma chequen	I	2006	10.1080/10412905.2006.9699402
Machilus zuihoensis	A	2012	10.1590/S0102-695X2011005000213
Magnolia liliflora	A	2008	19241564
Matayba guianensis	A	2020	32708062
Matricaria recutita	I	2018	29574906
Melaleuca alternifolia	I	2012	10.5897/JMPR12.309
Melaleuca bracteata	I	2019	31739398
Melaleuca cajuputi	I	2017	27546349
Melaleuca viridiflora	I	2017	27546349
Melissa officinalis	I	2017	27546349
Mentha piperita	I	2010	21060291
Mentha pulegium	I	2022	35164360
Mentha smithiana	I	2021	33918674
Mentha spicata	I	2018	29574906
Mentha suaveolens	I	2023	37267633
Micromeria graeca	I	2021	33790978
Micromeria hedgei	I	2017	27500506
Monarda didyma	A	2021	34199656
Monticalia greenmaniana	I	2012	22474970
Murraya koenigii	A	2011	22105714
Murraya paniculata	A	2017	27927082
Myrcia ovata	I	2010	24031537
Myrocarpus fastigiatus	I	2010	20922991
Myrocarpus frondosus	I	2015	25920237
Myrsine guianensis	A	2020	32708062
Myrtus communis	I	2022	35596201
Nardostachys chinensis	A	2010	20877232
Nardostachys grandiflora	A	2015	26197553
Nepeta hormozganica	I	2017	28278630
Nepeta mahanensis	I	2022	35752826
Nepeta menthoides	I	2009	19370940
Nepeta nuda	I	2015	26197552
Nepeta sessilifolia	A	2022	36220839
Nicotiana glutinosa	I	2019	31861797
Nigella damascena	I	2018	29382097
Nigella sativa	I	2008	19244901
Ocimum basilicum	I	2010	21060291
Ocimum basilicum var. purpureum	I	2017	28103929
Ocimum basilicum var. thyrsiflora	I	2017	28103929
Ocimum citriodorum	I	2017	28103929
Ocimum forskolei	A	2023	36983807
Ocimum gratissimum	A	2013	24302801
Ocimum sanctum	I	2015	25763132
Ocimum tenuiflorum	I	2018	29574906
Ocotea caniculata	A	2017	28524091
Ocotea caudata	A	2017	28524091
Ocotea cujumary	A	2017	28524091
Olea europaea	I	2023	36837856
Oliveria decumbens	A	2020	32471254
Origanum compactum	I	2019	31929939
Origanum elongatum	I	2023	36671374
Origanum glandulosum	A	2020	31952165
Origanum majorana	I	2022	35684205
Origanum syriacum	I	2019	31297014
Origanum vulgare	A	2021	33880355
Origanum vulgare subsp. glandulosum	A	2013	24320986
Origanum vulgare subsp. hirtum	A	2021	33668450
Osmitopsis asteriscoides	I	2003	12963133
Paeonia daurica subsp. tomentosa	I	2019	30445858
Pelargonium capitatum	I	2011	21480508
Pelargonium graveolens	I	2022	36079608
Pelargonium odoratissimum	I	2017	27546349
Peperomia inaequalifolia	I	2023	37050130
Peperomia pellucida	A	2017	29142389
Perovskia abrotanoides	I	2009	20490312
Persicaria odorata	I	2020	32456033
Petroselinum crispum	I	2023	37524766
Phellodendron lavallei	I	2017	30549844
Phlomis lanata	I	2000	11105580
Phlomis salicifolia	A	2019	30919659
Phytolacca dodecandra	A	2019	30669366
Picea abies	I	2021	34832941
Pimenta dioica	A	2015	10.1016/j.indcrop.2015.03.058
Pimpinella anisum	I	2023	37524766
Pimpinella cypria	A	2016	30549615
Pimpinella saxifraga	A	2019	30902314
Pinus cembra	I	2021	33567501
Pinus densiflora	I	2009	19420996
Pinus eldarica	A	2019	31484421
Pinus mugo	I	2021	33567501
Pinus nigra	I	2021	34832941
Pinus sylvestris	I	2017	27546349
Piper barbatum	A	2020	32041311
Piper betle	A	2015	10.1016/j.indcrop.2015.03.058
Piper caldense	I	2021	34052872
Piper divaricatum	A	2012	10.1590/S0100-40422012000900019
Piper nigrum	I	2017	27546349
Piper porphyrophyllum	A	2012	27418915
Pistacia atlantica subsp. mutica	I	2015	26396430
Pistacia lentiscus	A	2017	27815129
Pistacia vera	I	2017	28587291
Pituranthos chloranthus	A	2017	27815129
Plectranthus hadiensis	I	2018	28783957
Pogostemon patchouli	I	2014	10.1080/10412905.2013.860409
Popowia pisocarpa	A	2023	37820037
Premna microphylla	A	2017	28264507
Pseudotsuga menziesii	I	2021	34832941
Psiadia arguta	A	2015	10.1016/j.indcrop.2015.03.058
Psiadia terebinthina	A	2015	10.1016/j.indcrop.2015.03.058
Pterocarya stenoptera	I	2020	30919666
Ptychotis verticillate	I	2023	37107017
Pulicaria crispa	I	2020	33051571
Pulicaria incisa	A	2017	28467692
Pulicaria odora	I	2005	15894140
Pulicaria undulata	I	2012	22474974
Rhodiola crenulata	I	2020	32806502
Rosa damascena	I	2018	29574906
Rosmarinus officinalis	I	2020	32154155
Rosmarinus tournefortii	I	2011	22164796
Rubus parvifolius	I	2012	22732887
Russowia sogdiana	A	2007	10.1080/10412905.2007.9699258
Ruta chalepensis	A	2017	29230405
Salvia abrotanoides	I	2022	36276862
Salvia chloroleuca	I	2008	18669017
Salvia hydrangea	A	2020	32973295
Salvia lavandulifolia	I	2018	29577597
Salvia mirzayanii	I	2006	16729570
Salvia muirii	I	2006	10.1080/10412905.2006.12067119
Salvia multicaulis	I	2007	17913065
Salvia officinalis	I	2007	10.1016/j.foodchem.2005.09.078
Salvia rosifolia	A	2010	20015509
Salvia santolinifolia	I	2006	16729570
Salvia sclarea	I	2017	27546349
Salvia triloba	I	2007	10.1016/j.foodchem.2005.09.078
Salvia verticillata	I	2007	17913065
Santalum album	A	2017	27546349
Santalum austrocaledonicum	A	2018	29574906
Santolina corsica	I	2019	31303821
Satureja abyssinica subsp. abyssinica	I	2007	10.1080/10412905.2007.9699285
Satureja bachtiarica	A	2012	21827283
Satureja cuneifolia	I	2004	15742345
Satureja hortensis	A	2011	21922929
Satureja horvatii	A	2014	24342186
Satureja intermedia	I	2013	23487431
Satureja khuzistanica	A	2012	21827283
Satureja kitaibelii	I	2011	21922928
Satureja montana	A	2004	15742345
Satureja mutica	A	2012	21827283
Satureja paradoxa	I	2007	10.1080/10412905.2007.9699285
Satureja rechingeri	A	2012	21827283
Satureja spicigera	I	2009	19323261
Satureja thymbra	A	2020	32532265
Satureja viminea	I	2020	33114324
Satureja wiedemanniana	A	2001	11724377
Schinus molle	I	2012	23085653
Schinus polygamus	A	2020	32441134
Sclerorhachis leptoclada	I	2014	25276213
Scutia buxifolia	A	2014	25211114
Senna hirsuta	A	2019	29347835
Sideritis raeseri subps. raeseri	I	2020	32630203
Sideritis scardica	I	2012	22391602
Solanecio gigas	A	2022	35855890
Solanum erianthum	A	2012	22136358
Solanum macranthum	A	2012	22136358
Spondias mombin	I	2022	36072414
Stachys inflata	A	2022	36220839
Styrax benzoin	I	2017	27546349
Syzygium aromaticum	A	2017	27546349
Syzygium cumini	A	2022	35630757
Tagetes lucida	I	2020	33114324
Tagetes minuta	I	2017	28676058
Taiwania cryptomerioides	A	2012	22474975
Tanacetum argyrophyllum	A	2010	20484836
Tanacetum balsamita subsp. balsamita	I	2009	19370888
Tanacetum parthenium	A	2010	20299764
Terminalia arjuna	A	2020	30618269
Tetraclinis articulata	I	2020	32704398
Teucrium mascatenses	I	2006	10.1080/10412905.2006.9699142
Teucrium polium	I	2023	37910319
Teucrium ramosissimum	A	2017	27815129
Teucrium yemense	A	2017	28930232
Thapsia transtagana	A	2021	34866974
Thuja occidentalis	A	2018	30005652
Thymbra spicata	A	2009	19384734
Thymus atlanticus	A	2021	34641393
Thymus bovei	A	2016	27782845
Thymus broussonetii	A	2023	37910319
Thymus capitatus	A	2019	31882812
Thymus ciliatus subsp. eu-ciliatus	A	2007	10.1080/10412905.2007.9699960
Thymus daenensis	A	2021	33628312
Thymus glabrescens	I	2014	24616649
Thymus leptobotrys	A	2022	36015234
Thymus maroccanus	A	2012	22257599
Thymus mastichina	I	2021	34451806
Thymus pallidus	A	2023	37910319
Thymus pectinatus	I	2003	12502386
Thymus pulegioides	I	2022	36552681
Thymus satureioides	I	2011	22164795
Thymus serpyllum	I	2020	33238598
Thymus vulgaris	A	2018	30587886
Trachyspermum ammi	A	2015	25305209
Tridax procumbens	I	2012	22908588
Tropaeolum pentaphyllum	A	2016	27136515
Tussilago farfara	A	2020	30257572
Valeriana officinalis	A	2010	20877232
Viola odorata	I	2023	36838663
Xylopia aromatica	I	2017	30520609
Xylopia sericea	A	2017	28134988
Zanthoxylum alatum	A	2013	23781160
Zanthoxylum schinifolium	I	2014	25448503
Zataria multiflora	A	2022	35705727
Zingiber officinale	I	2022	35684260
Zingiber striolatum	I	2020	30908095
Zingiber zerumbet	A	2020	32104711
Ziziphora tenuior	I	2022	36249980
