# Supplementary material for: Structure-based chemical ontology improves chemometric prediction of antibacterial essential oils
Source: Sci Rep. 2024 Jul 1;14:15014. doi: 10.1038/s41598-024-65882-9 (PMC11217266; doi:10.1038/s41598-024-65882-9)
Supplement: Supplementary file 5 — Supplementary Table S4. [file 41598_2024_65882_MOESM5_ESM.xlsx]

## Sheet: T2_comp_list
Table S3. Chemical composition of antibacterial EOs against Staphylococcus aureus in literature.
Plant species	PubChem CID	Chemical constituents	Ratio
Pilgerodendron uviferum	439250	Limonene	0.002
Pilgerodendron uviferum	7463	p-Cymene	0.001
Pilgerodendron uviferum	5281515	Caryophyllene	0.013
Pilgerodendron uviferum	441005	delta-Cadinene	0.108
Pilgerodendron uviferum	1742210	Caryophyllene oxide	0.01
Pilgerodendron uviferum	3084311	delta-Cadinol	0.242
Pilgerodendron uviferum	519857	Cubenol	0.226
Pilgerodendron uviferum	91751356	15-Copaenol	0.155
Pilgerodendron uviferum	6432312	gamma-Elemene	0.048
Pilgerodendron uviferum	10657	beta-Cadinene	0.014
Pilgerodendron uviferum	23204	Humulene	0.013
Pilgerodendron uviferum	519298	1,4-Cadinadiene	0.003
Pilgerodendron uviferum	588771	4,5,9,10-Dehydro-isolongifolene	0.003
Pilgerodendron uviferum	12302243	alpha-Calacorene	0.01
Pilgerodendron uviferum	6432846	1,2-Epoxyhumulene	0.005
Cupressus lusitanica	79035	Tricyclene	0.003
Cupressus lusitanica	440968	alpha-Pinene	0.006
Cupressus lusitanica	18818	Sabinene	0.003
Cupressus lusitanica	31253	Myrcene	0.004
Cupressus lusitanica	7462	alpha-Terpinene	0.002
Cupressus lusitanica	439250	Limonene	0.023
Cupressus lusitanica	7460	alpha-Phellandrene	0.001
Cupressus lusitanica	7461	gamma-Terpinene	0.004
Cupressus lusitanica	7463	p-Cymene	0.005
Cupressus lusitanica	2758	1,8-Cineole	0.008
Cupressus lusitanica	6549	Linalool	0.06
Cupressus lusitanica	11230	Terpinen-4-ol	0.063
Cupressus lusitanica	91195	Umbellulone	0.06
Cupressus lusitanica	14529	p-Cymen-8-ol	0.01
Cupressus lusitanica	19725	Copaene	0.001
Cupressus lusitanica	5281515	Caryophyllene	0.015
Cupressus lusitanica	5281520	alpha-Humulene	0.006
Cupressus lusitanica	12306047	alpha-Muurolene	0.011
Cupressus lusitanica	5317570	Germacrene D	0.185
Cupressus lusitanica	92776	Zingiberene	0.001
Cupressus lusitanica	92139	alpha-Curcumene	0.041
Cupressus lusitanica	1742210	Caryophyllene oxide	0.006
Cupressus lusitanica	92231	Spathulenol	0.002
Cupressus lusitanica	26049	3-Carene	0.005
Cupressus lusitanica	6989	Thymol	0.004
Cupressus lusitanica	10104370	beta-Bisabolene	0.003
Cupressus lusitanica	86609	alpha-Cubebene	0.003
Cupressus lusitanica	12302243	alpha-Calacorene	0.005
Cupressus lusitanica	522667	Cedrol	0.012
Cupressus lusitanica	22310	Linalool oxide	0.005
Cupressus lusitanica	526657	p-Menth-2-en-1-ol	0.003
Cupressus lusitanica	8294	Linalyl acetate	0.012
Cupressus lusitanica	8842	Citronellol	0.002
Cupressus lusitanica	12306048	alpha-Cadinene	0.002
Cupressus lusitanica	595385	epi-Zonarene	0.082
Cupressus lusitanica	10099	alpha-Cedrene	0.001
Cupressus lusitanica	101708	alpha-Amorphene	0.02
Cupressus lusitanica	6429077	(Z)-Calamenene	0.082
Cupressus lusitanica	521207	di-epi-alpha-Cedrene	0.049
Cupressus lusitanica	91748547	14-Norcadin-5-en-4-one	0.009
Cupressus lusitanica	521318	Isokaurene	0.002
Cupressus lusitanica	931	Naphthalene	0.008
Houttuynia cordata	6616	Camphene	0.002
Houttuynia cordata	31253	Myrcene	0.138
Houttuynia cordata	439250	Limonene	0.002
Houttuynia cordata	6549	Linalool	0.008
Houttuynia cordata	93009	Bornyl acetate	0.082
Houttuynia cordata	17100	Terpineol	0.002
Houttuynia cordata	5281515	Caryophyllene	0.024
Houttuynia cordata	1742210	Caryophyllene oxide	0.006
Houttuynia cordata	11005	Myristic acid	0.003
Houttuynia cordata	5284507	(E)-Nerolidol	0.008
Houttuynia cordata	5281553	beta-Ocimene	0.021
Houttuynia cordata	2969	Capric acid	0.04
Houttuynia cordata	8175	Decanal	0.03
Houttuynia cordata	1549026	Geranyl acetate	0.068
Houttuynia cordata	12858461	(E)-Pinocarvyl acetate	0.008
Houttuynia cordata	8163	2-Undecanone	0.35
Houttuynia cordata	8914	1-Nonanol	0.006
Houttuynia cordata	22556	2-Dodecanone	0.011
Houttuynia cordata	538933	2,6-Dimethyl-3,5,7-octatriene-2-ol	0.004
Houttuynia cordata	578424	4,4,6,6-Tetramethyl-bicyclo[3.1.0]hex-2-ene	0.006
Houttuynia cordata	8174	1-Decanol	0.03
Houttuynia cordata	8186	Undecanal	0.004
Houttuynia cordata	550798	3-Methylene-undecane	0.016
Houttuynia cordata	8194	Dodecanal	0.002
Houttuynia cordata	98673	4-Tridecanone	0.031
Houttuynia cordata	22199	Docosanoic acid, ethyl ester	0.057
Houttuynia cordata	564772	Phenylcarbamic acid, 9-bromononyl ester	0.003
Tetraclinis articulata	79035	Tricyclene	0.017
Tetraclinis articulata	440968	alpha-Pinene	0.264
Tetraclinis articulata	6616	Camphene	0.019
Tetraclinis articulata	31253	Myrcene	0.033
Tetraclinis articulata	439250	Limonene	0.087
Tetraclinis articulata	111037	alpha-Terpinyl acetate	0.013
Tetraclinis articulata	2537	Camphor	0.095
Tetraclinis articulata	93009	Bornyl acetate	0.253
Tetraclinis articulata	11230	Terpinen-4-ol	0.01
Tetraclinis articulata	17100	Terpineol	0.01
Tetraclinis articulata	64685	Borneol	0.047
Tetraclinis articulata	5281515	Caryophyllene	0.014
Tetraclinis articulata	1742210	Caryophyllene oxide	0.016
Tetraclinis articulata	519857	Cubenol	0.033
Artemisia annua	79035	Tricyclene	0.001
Artemisia annua	440968	alpha-Pinene	0.057
Artemisia annua	6616	Camphene	0.024
Artemisia annua	440967	beta-Pinene	0.011
Artemisia annua	18818	Sabinene	0.018
Artemisia annua	31253	Myrcene	0.028
Artemisia annua	7462	alpha-Terpinene	0.003
Artemisia annua	7463	p-Cymene	0.002
Artemisia annua	2758	1,8-Cineole	0.188
Artemisia annua	62367	Sabinene hydrate	0.003
Artemisia annua	2537	Camphor	0.169
Artemisia annua	121719	Pinocarvone	0.03
Artemisia annua	11230	Terpinen-4-ol	0.012
Artemisia annua	17100	Terpineol	0.006
Artemisia annua	19725	Copaene	0.002
Artemisia annua	5281515	Caryophyllene	0.018
Artemisia annua	5281517	(E)-beta-Farnesene	0.001
Artemisia annua	5317570	Germacrene D	0.022
Artemisia annua	442393	beta-Selinene	0.006
Artemisia annua	1742210	Caryophyllene oxide	0.003
Artemisia annua	5315347	Bicyclogermacrene	0.005
Artemisia annua	102667	Pinocarveol	0.022
Artemisia annua	10582	Myrtenol	0.006
Artemisia annua	94275	alpha-Bulnesene	0.002
Artemisia annua	1252759	Campholenal	0.003
Artemisia annua	81722	delta-Terpineol	0.004
Artemisia annua	122485	(Z)-p-Menth-2-en-1-ol	0.002
Artemisia annua	12308603	Artemisia ketone	0.221
Artemisia annua	519872	Santolina triene	0.006
Artemisia annua	100197	Artemisia alcohol	0.059
Artemisia annua	5315406	Yomogi alcohol	0.014
Artemisia annua	93046	beta-Pinene oxide	0.015
Artemisia annua	61455	Hexyl isovalerate	0.002
Artemisia annua	7651	Benzyl isovalerate	0.002
Pinus densiflora	440968	alpha-Pinene	0.149
Pinus densiflora	6616	Camphene	0.027
Pinus densiflora	440967	beta-Pinene	0.105
Pinus densiflora	31253	Myrcene	0.09
Pinus densiflora	439250	Limonene	0.046
Pinus densiflora	11463	Terpinolene	0.014
Pinus densiflora	5317570	Germacrene D	0.051
Pinus densiflora	441005	delta-Cadinene	0.018
Pinus densiflora	1742210	Caryophyllene oxide	0.011
Pinus densiflora	92231	Spathulenol	0.011
Pinus densiflora	10398656	alpha-Cadinol	0.01
Pinus densiflora	11142	beta-Phellandrene	0.167
Pinus densiflora	14104	Thymyl methyl ether	0.011
Pinus densiflora	107217	alpha-Fenchyl acetate	0.103
Pinus densiflora	18625188	1,4-Methanoazulene	0.05
Bursera morelensis	440968	alpha-Pinene	0.058
Bursera morelensis	440967	beta-Pinene	0.026
Bursera morelensis	18818	Sabinene	0.027
Bursera morelensis	31253	Myrcene	0.022
Bursera morelensis	7460	alpha-Phellandrene	0.327
Bursera morelensis	7461	gamma-Terpinene	0.004
Bursera morelensis	11463	Terpinolene	0.009
Bursera morelensis	11230	Terpinen-4-ol	0.006
Bursera morelensis	17100	Terpineol	0.005
Bursera morelensis	5281520	alpha-Humulene	0.009
Bursera morelensis	1742210	Caryophyllene oxide	0.012
Bursera morelensis	11142	beta-Phellandrene	0.148
Bursera morelensis	93081	beta-Cubebene	0.02
Bursera morelensis	91457	beta-Eudesmol	0.004
Bursera morelensis	5281553	beta-Ocimene	0.007
Bursera morelensis	10703	o-Cymene	0.087
Bursera morelensis	520384	beta-Thujene	0.02
Bursera morelensis	5281522	Isocaryophyllene	0.075
Bursera morelensis	91746554	neo-Isothujol	0.007
Bursera morelensis	119627	4,5-Epoxycarene	0.007
Bursera morelensis	538067	Bicyclo[3.1.0]hexane-6-methanol, 2-hydroxy-1,4,4-trimethyl-	0.036
Bursera morelensis	526611	Camphenol	0.005
Bursera morelensis	62044	Pinanediol	0.03
Bursera morelensis	565280	5-Isopropenyl-2-methyl-7-oxabicyclo[4.1.0]heptan-2-ol	0.018
Bursera morelensis	565281	Bornane-2,3-diol	0.004
Bursera morelensis	5316534	Dendrolasin	0.006
Artemisia feddei	440968	alpha-Pinene	0.006
Artemisia feddei	6616	Camphene	0.008
Artemisia feddei	440967	beta-Pinene	0.004
Artemisia feddei	18818	Sabinene	0.008
Artemisia feddei	7462	alpha-Terpinene	0.006
Artemisia feddei	439250	Limonene	0.002
Artemisia feddei	7460	alpha-Phellandrene	0.058
Artemisia feddei	7461	gamma-Terpinene	0.012
Artemisia feddei	7463	p-Cymene	0.004
Artemisia feddei	2758	1,8-Cineole	0.169
Artemisia feddei	11463	Terpinolene	0.003
Artemisia feddei	261491	Thujone	0.055
Artemisia feddei	91456	beta-Thujone	0.009
Artemisia feddei	62367	Sabinene hydrate	0.019
Artemisia feddei	111037	alpha-Terpinyl acetate	0.051
Artemisia feddei	442463	Chrysanthenone	0.002
Artemisia feddei	2537	Camphor	0.04
Artemisia feddei	6549	Linalool	0.003
Artemisia feddei	121719	Pinocarvone	0.002
Artemisia feddei	6431301	(Z)-Chrysanthenyl acetate	0.002
Artemisia feddei	93009	Bornyl acetate	0.002
Artemisia feddei	11230	Terpinen-4-ol	0.03
Artemisia feddei	17100	Terpineol	0.082
Artemisia feddei	64685	Borneol	0.051
Artemisia feddei	7439	Carvone	0.007
Artemisia feddei	71361104	(Z)-Chrysanthenol	0.01
Artemisia feddei	94221	(E)-Carveol	0.003
Artemisia feddei	330573	(Z)-Carveol	0.002
Artemisia feddei	5281515	Caryophyllene	0.047
Artemisia feddei	5281520	alpha-Humulene	0.007
Artemisia feddei	5281517	(E)-beta-Farnesene	0.008
Artemisia feddei	92776	Zingiberene	0.005
Artemisia feddei	5281516	(E,E)-alpha-farnesene	0.002
Artemisia feddei	441005	delta-Cadinene	0.004
Artemisia feddei	92139	alpha-Curcumene	0.002
Artemisia feddei	1742210	Caryophyllene oxide	0.017
Artemisia feddei	101716	Globulol	0.001
Artemisia feddei	92231	Spathulenol	0.005
Artemisia feddei	10398656	alpha-Cadinol	0.005
Artemisia feddei	3084331	tau-Muurolol	0.001
Artemisia feddei	8222	Eicosane	0.002
Artemisia feddei	6054	Phenylethyl alcohol	0.001
Artemisia feddei	798	Indole	0.001
Artemisia feddei	17868	alpha-Thujene	0.002
Artemisia feddei	18827	1-Octen-3-ol	0.011
Artemisia feddei	11527	n-Octan-3-ol	0.001
Artemisia feddei	10364	Carvacrol	0.002
Artemisia feddei	522667	Cedrol	0.002
Artemisia feddei	5284507	(E)-Nerolidol	0.005
Artemisia feddei	5281553	beta-Ocimene	0.002
Artemisia feddei	92138	Elemol	0.001
Artemisia feddei	4133	Methyl salicylate	0.009
Artemisia feddei	4276	Myristicin	0.012
Artemisia feddei	443131	Isobornyl acetate	0.001
Artemisia feddei	3327	Farnesol	0.004
Artemisia feddei	523035	Dehydro-1,8-cineole	0.001
Artemisia feddei	10719	Chamazulene	0.09
Artemisia feddei	89664	(E)-Verbenol	0.002
Artemisia feddei	5284503	(E)-3-Hexen-1-ol	0.001
Artemisia feddei	85567	(Z)-Piperitol	0.004
Artemisia feddei	61130	Myrtenal	0.003
Artemisia feddei	122485	(Z)-p-Menth-2-en-1-ol	0.002
Artemisia feddei	8103	1-Hexanol	0.001
Artemisia feddei	10819	Perillyl alcohol	0.001
Artemisia feddei	85568	(E)-Piperitol	0.013
Artemisia feddei	14038843	alpha-Humulene oxide	0.002
Artemisia feddei	100197	Artemisia alcohol	0.015
Artemisia feddei	5315406	Yomogi alcohol	0.006
Artemisia feddei	11084102	(Z)-Myrtanol	0.002
Abies koreana	79035	Tricyclene	0.016
Abies koreana	440968	alpha-Pinene	0.112
Abies koreana	6616	Camphene	0.153
Abies koreana	440967	beta-Pinene	0.019
Abies koreana	31253	Myrcene	0.005
Abies koreana	7462	alpha-Terpinene	0.023
Abies koreana	439250	Limonene	0.086
Abies koreana	11463	Terpinolene	0.002
Abies koreana	93009	Bornyl acetate	0.418
Abies koreana	64685	Borneol	0.003
Abies koreana	5281515	Caryophyllene	0.005
Abies koreana	12306047	alpha-Muurolene	0.002
Abies koreana	5317570	Germacrene D	0.001
Abies koreana	442393	beta-Selinene	0.002
Abies koreana	1742210	Caryophyllene oxide	0.002
Abies koreana	10398656	alpha-Cadinol	0.001
Abies koreana	26049	3-Carene	0.006
Abies koreana	10104370	beta-Bisabolene	0.004
Abies koreana	160799	tau-Cadinol	0.001
Abies koreana	86609	alpha-Cubebene	0.001
Abies koreana	10703	o-Cymene	0.003
Abies koreana	8294	Linalyl acetate	0.003
Abies koreana	62566	beta-Bourbonene	0.009
Abies koreana	1549026	Geranyl acetate	0.001
Abies koreana	442343	alpha-Bisabolol	0.008
Abies koreana	14104	Thymyl methyl ether	0.004
Abies koreana	530426	Isoledene	0.012
Abies koreana	107217	alpha-Fenchyl acetate	0.056
Abies koreana	101708	alpha-Amorphene	0.004
Salvia chloroleuca	79035	Tricyclene	0.014
Salvia chloroleuca	440968	alpha-Pinene	0.09
Salvia chloroleuca	6616	Camphene	0.032
Salvia chloroleuca	440967	beta-Pinene	0.106
Salvia chloroleuca	18818	Sabinene	0.05
Salvia chloroleuca	31253	Myrcene	0.009
Salvia chloroleuca	7461	gamma-Terpinene	0.027
Salvia chloroleuca	7463	p-Cymene	0.037
Salvia chloroleuca	2758	1,8-Cineole	0.09
Salvia chloroleuca	11463	Terpinolene	0.002
Salvia chloroleuca	6549	Linalool	0.012
Salvia chloroleuca	11230	Terpinen-4-ol	0.02
Salvia chloroleuca	64685	Borneol	0.027
Salvia chloroleuca	19725	Copaene	0.007
Salvia chloroleuca	5281515	Caryophyllene	0.09
Salvia chloroleuca	5281520	alpha-Humulene	0.006
Salvia chloroleuca	5317570	Germacrene D	0.064
Salvia chloroleuca	1742210	Caryophyllene oxide	0.038
Salvia chloroleuca	92231	Spathulenol	0.033
Salvia chloroleuca	3314	Eugenol	0.007
Salvia chloroleuca	6989	Thymol	0.003
Salvia chloroleuca	10364	Carvacrol	0.079
Salvia chloroleuca	5315347	Bicyclogermacrene	0.015
Salvia chloroleuca	91457	beta-Eudesmol	0.01
Salvia chloroleuca	102667	Pinocarveol	0.008
Salvia chloroleuca	5281553	beta-Ocimene	0.007
Salvia chloroleuca	10582	Myrtenol	0.006
Salvia chloroleuca	12388	Tridecane	0.01
Salvia chloroleuca	89664	(E)-Verbenol	0.005
Salvia chloroleuca	61130	Myrtenal	0.011
Salvia chloroleuca	12389	Tetradecane	0.049
Salvia chloroleuca	91746712	allo-Aromadendrene epoxide	0.011
Salvia chloroleuca	6429142	alpha-Bisabolene oxide	0.005
Salvia chloroleuca	613194	Platambin	0.005
Salvia multicaulis	440968	alpha-Pinene	0.165
Salvia multicaulis	6616	Camphene	0.075
Salvia multicaulis	2758	1,8-Cineole	0.21
Salvia multicaulis	64685	Borneol	0.083
Salvia multicaulis	5281515	Caryophyllene	0.089
Achillea fraasii	440968	alpha-Pinene	0.005
Achillea fraasii	6616	Camphene	0.003
Achillea fraasii	440967	beta-Pinene	0.004
Achillea fraasii	2758	1,8-Cineole	0.119
Achillea fraasii	442463	Chrysanthenone	0.012
Achillea fraasii	2537	Camphor	0.163
Achillea fraasii	11230	Terpinen-4-ol	0.015
Achillea fraasii	17100	Terpineol	0.023
Achillea fraasii	64685	Borneol	0.086
Achillea fraasii	5317570	Germacrene D	0.002
Achillea fraasii	1742210	Caryophyllene oxide	0.05
Achillea fraasii	10408	Hexahydrofarnesyl acetone	0.003
Achillea fraasii	998	Phenylacetaldehyde	0.019
Achillea fraasii	5352516	(E)-2,7-Dimethyl-4,6-octadien-2-ol	0.083
Achillea taygetea	440968	alpha-Pinene	0.019
Achillea taygetea	6616	Camphene	0.038
Achillea taygetea	440967	beta-Pinene	0.015
Achillea taygetea	2758	1,8-Cineole	0.266
Achillea taygetea	2537	Camphor	0.257
Achillea taygetea	121719	Pinocarvone	0.003
Achillea taygetea	11230	Terpinen-4-ol	0.023
Achillea taygetea	17100	Terpineol	0.035
Achillea taygetea	64685	Borneol	0.067
Achillea taygetea	5317570	Germacrene D	0.003
Achillea taygetea	1742210	Caryophyllene oxide	0.016
Achillea taygetea	1252759	Campholenal	0.005
Achillea taygetea	998	Phenylacetaldehyde	0.001
Myrcia splendens	440968	alpha-Pinene	0.021
Myrcia splendens	440967	beta-Pinene	0.001
Myrcia splendens	19725	Copaene	0.005
Myrcia splendens	6918391	beta-Elemene	0.001
Myrcia splendens	5281515	Caryophyllene	0.042
Myrcia splendens	5281520	alpha-Humulene	0.005
Myrcia splendens	5281517	(E)-beta-Farnesene	0.009
Myrcia splendens	12306047	alpha-Muurolene	0.001
Myrcia splendens	5317570	Germacrene D	0.007
Myrcia splendens	441005	delta-Cadinene	0.005
Myrcia splendens	1742210	Caryophyllene oxide	0.002
Myrcia splendens	3033866	gamma-Bisabolene	0.002
Myrcia splendens	10910653	Viridiflorene	0.002
Myrcia splendens	86609	alpha-Cubebene	0.002
Myrcia splendens	5284507	(E)-Nerolidol	0.678
Myrcia splendens	6429022	(E)-Calamenene	0.002
Myrcia splendens	6429302	(E)-alpha-Bergamotene	0.003
Myrcia splendens	442343	alpha-Bisabolol	0.175
Myrcia splendens	15560252	(Z)-beta-Guaiene	0.001
Myrcia splendens	86597	alpha-Bisabolene	0.006
Myrcia splendens	5352437	(E)-gamma-Bisabolene	0.01
Calocedrus decurrens	440968	alpha-Pinene	0.026
Calocedrus decurrens	439250	Limonene	0.007
Calocedrus decurrens	7461	gamma-Terpinene	0.027
Calocedrus decurrens	7463	p-Cymene	0.026
Calocedrus decurrens	11463	Terpinolene	0.037
Calocedrus decurrens	261491	Thujone	0.018
Calocedrus decurrens	6549	Linalool	0.039
Calocedrus decurrens	5281515	Caryophyllene	0.017
Calocedrus decurrens	10398656	alpha-Cadinol	0.023
Calocedrus decurrens	985	Palmitic acid	0.017
Calocedrus decurrens	26049	3-Carene	0.431
Calocedrus decurrens	6989	Thymol	0.008
Calocedrus decurrens	10899740	allo-Aromadendrene	0.007
Calocedrus decurrens	522667	Cedrol	0.045
Calocedrus decurrens	15406	Fenchol	0.131
Calocedrus decurrens	107217	alpha-Fenchyl acetate	0.142
Abies holophylla	79035	Tricyclene	0.009
Abies holophylla	440968	alpha-Pinene	0.117
Abies holophylla	6616	Camphene	0.104
Abies holophylla	440967	beta-Pinene	0.016
Abies holophylla	18818	Sabinene	0.015
Abies holophylla	31253	Myrcene	0.071
Abies holophylla	439250	Limonene	0.076
Abies holophylla	7463	p-Cymene	0.002
Abies holophylla	11463	Terpinolene	0.011
Abies holophylla	64685	Borneol	0.003
Abies holophylla	5281515	Caryophyllene	0.054
Abies holophylla	5281520	alpha-Humulene	0.012
Abies holophylla	12306047	alpha-Muurolene	0.001
Abies holophylla	92313	gamma-Cadinene	0.003
Abies holophylla	5317570	Germacrene D	0.005
Abies holophylla	1742210	Caryophyllene oxide	0.003
Abies holophylla	26049	3-Carene	0.139
Abies holophylla	10104370	beta-Bisabolene	0.01
Abies holophylla	5368821	allo-Ocimene	0.005
Abies holophylla	62566	beta-Bourbonene	0.002
Abies holophylla	1549026	Geranyl acetate	0.008
Abies holophylla	643820	Nerol	0.002
Abies holophylla	442343	alpha-Bisabolol	0.037
Abies holophylla	443470	Abieta-7,13-diene	0.002
Abies holophylla	10137	Longifolene	0.002
Abies holophylla	14104	Thymyl methyl ether	0.002
Abies holophylla	101708	alpha-Amorphene	0.002
Abies holophylla	79028	Bicyclo[2.2.1]heptan-2-ol	0.281
Teucrium yemense	440968	alpha-Pinene	0.066
Teucrium yemense	6616	Camphene	0.001
Teucrium yemense	440967	beta-Pinene	0.031
Teucrium yemense	31253	Myrcene	0.002
Teucrium yemense	439250	Limonene	0.012
Teucrium yemense	6549	Linalool	0.001
Teucrium yemense	93009	Bornyl acetate	0.003
Teucrium yemense	17100	Terpineol	0.001
Teucrium yemense	94221	(E)-Carveol	0.001
Teucrium yemense	14529	p-Cymen-8-ol	0.001
Teucrium yemense	19725	Copaene	0.006
Teucrium yemense	521243	alpha-Gurjunene	0.002
Teucrium yemense	6918391	beta-Elemene	0.003
Teucrium yemense	5281515	Caryophyllene	0.191
Teucrium yemense	5281520	alpha-Humulene	0.064
Teucrium yemense	5281517	(E)-beta-Farnesene	0.001
Teucrium yemense	12306047	alpha-Muurolene	0.01
Teucrium yemense	92313	gamma-Cadinene	0.027
Teucrium yemense	5317570	Germacrene D	0.004
Teucrium yemense	442393	beta-Selinene	0.025
Teucrium yemense	441005	delta-Cadinene	0.065
Teucrium yemense	1742210	Caryophyllene oxide	0.043
Teucrium yemense	10398656	alpha-Cadinol	0.095
Teucrium yemense	3084331	tau-Muurolol	0.049
Teucrium yemense	10364	Carvacrol	0.002
Teucrium yemense	5315347	Bicyclogermacrene	0.008
Teucrium yemense	10104370	beta-Bisabolene	0.001
Teucrium yemense	29025	Verbenone	0.002
Teucrium yemense	93081	beta-Cubebene	0.002
Teucrium yemense	160799	tau-Cadinol	0.057
Teucrium yemense	86609	alpha-Cubebene	0.001
Teucrium yemense	10899740	allo-Aromadendrene	0.022
Teucrium yemense	15094	gamma-Muurolene	0.004
Teucrium yemense	91457	beta-Eudesmol	0.003
Teucrium yemense	519857	Cubenol	0.006
Teucrium yemense	102667	Pinocarveol	0.002
Teucrium yemense	10704181	Humulene epoxide II	0.009
Teucrium yemense	5463084	Germacrene A	0.001
Teucrium yemense	12309449	delta-Elemene	0.001
Teucrium yemense	15694803	(E)-Cadina-1(6),4-diene	0.002
Teucrium yemense	62566	beta-Bourbonene	0.01
Teucrium yemense	5352847	Germacrene D-4-ol	0.031
Teucrium yemense	164888	(Z)-Verbenol	0.001
Teucrium yemense	57339298	beta-Copaene	0.002
Teucrium yemense	6430754	10-epi-gamma-Eudesmol	0.003
Teucrium yemense	12306048	alpha-Cadinene	0.002
Teucrium yemense	91753440	alpha-Muurolol	0.007
Teucrium yemense	5281522	Isocaryophyllene	0.001
Teucrium yemense	519323	p-Mentha-1,5-dien-8-ol	0.001
Teucrium yemense	1252759	Campholenal	0.001
Teucrium yemense	89664	(E)-Verbenol	0.003
Teucrium yemense	92812	Ledol	0.005
Teucrium yemense	61130	Myrtenal	0.002
Teucrium yemense	10726905	7-epi-alpha-Selinene	0.013
Teucrium yemense	91747125	epi-Bicyclosesquiphellandrene	0.001
Teucrium yemense	91748749	1,10-Di-epi-cubenol	0.001
Teucrium yemense	12300145	epi-beta-Bisabolol	0.003
Teucrium yemense	91753606	Caryophylla-4(12),8(13)-dien-5-ol	0.004
Teucrium yemense	6428435	(Z)-Sesquisabinene hydrate	0.009
Teucrium yemense	521334	gamma-Selinene	0.004
Teucrium yemense	520758	Shyobunol	0.046
Teucrium yemense	6430869	(E)-Cadina-1,4-diene	0.001
Teucrium yemense	91753433	epi-Cubebol	0.009
Pulicaria incisa	440968	alpha-Pinene	0.002
Pulicaria incisa	18818	Sabinene	0.002
Pulicaria incisa	439250	Limonene	0.003
Pulicaria incisa	7463	p-Cymene	0.003
Pulicaria incisa	11463	Terpinolene	0.004
Pulicaria incisa	442463	Chrysanthenone	0.453
Pulicaria incisa	6431301	(Z)-Chrysanthenyl acetate	0.004
Pulicaria incisa	11230	Terpinen-4-ol	0.009
Pulicaria incisa	17100	Terpineol	0.002
Pulicaria incisa	64685	Borneol	0.015
Pulicaria incisa	71361104	(Z)-Chrysanthenol	0.023
Pulicaria incisa	5281515	Caryophyllene	0.008
Pulicaria incisa	12306047	alpha-Muurolene	0.005
Pulicaria incisa	92313	gamma-Cadinene	0.004
Pulicaria incisa	442393	beta-Selinene	0.008
Pulicaria incisa	441005	delta-Cadinene	0.021
Pulicaria incisa	1742210	Caryophyllene oxide	0.009
Pulicaria incisa	10398656	alpha-Cadinol	0.056
Pulicaria incisa	29025	Verbenone	0.006
Pulicaria incisa	160799	tau-Cadinol	0.036
Pulicaria incisa	91457	beta-Eudesmol	0.004
Pulicaria incisa	519857	Cubenol	0.007
Pulicaria incisa	22310	Linalool oxide	0.005
Pulicaria incisa	5352847	Germacrene D-4-ol	0.012
Pulicaria incisa	164888	(Z)-Verbenol	0.003
Pulicaria incisa	332	4-Vinylguaiacol	0.005
Pulicaria incisa	91753440	alpha-Muurolol	0.007
Pulicaria incisa	6429131	Eudesma-4(15),7-dien-1beta-ol	0.035
Pulicaria incisa	79036	Isopiperitenone	0.018
Pulicaria incisa	6427071	2,5-Dimethoxy-p-cymene	0.003
Pulicaria incisa	1549018	Jasmone	0.007
Pulicaria incisa	14038847	beta-Oplopenone	0.005
Pulicaria incisa	521267	Carvotanacetone	0.006
Pulicaria incisa	12300117	14-Hydroxy-9-epi-beta-caryophyllene	0.009
Pulicaria incisa	91753433	epi-Cubebol	0.004
Pulicaria incisa	61262	Myrtenyl acetate	0.005
Pulicaria incisa	91747875	(E)-Muurola-4(14),5-diene	0.002
Pulicaria incisa	11335	2,6-Dimethylphenol	0.126
Pulicaria incisa	11505	p-Methylbenzyl alcohol	0.023
Pulicaria incisa	6997	2-Ethylphenol	0.006
Pulicaria incisa	6985	2,4-Dimethylacetophenone	0.004
Satureja spicigera	7461	gamma-Terpinene	0.001
Satureja spicigera	6549	Linalool	0.001
Satureja spicigera	11230	Terpinen-4-ol	0.003
Satureja spicigera	14529	p-Cymen-8-ol	0.001
Satureja spicigera	5281515	Caryophyllene	0.002
Satureja spicigera	1742210	Caryophyllene oxide	0.061
Satureja spicigera	92231	Spathulenol	0.003
Satureja spicigera	6989	Thymol	0.36
Satureja spicigera	10364	Carvacrol	0.537
Satureja spicigera	10104370	beta-Bisabolene	0.004
Satureja spicigera	80790	Methyl carvacrol	0.012
Satureja spicigera	107217	alpha-Fenchyl acetate	0.004
Satureja spicigera	5363099	(Z)-alpha-Bisabolene epoxide	0.002
Ocimum citriodorum	5320250	(Z)-beta-Ocimene	0.002
Ocimum citriodorum	7461	gamma-Terpinene	0.002
Ocimum citriodorum	6549	Linalool	0.094
Ocimum citriodorum	17100	Terpineol	0.006
Ocimum citriodorum	6918391	beta-Elemene	0.005
Ocimum citriodorum	5281515	Caryophyllene	0.078
Ocimum citriodorum	5281520	alpha-Humulene	0.015
Ocimum citriodorum	441005	delta-Cadinene	0.004
Ocimum citriodorum	18827	1-Octen-3-ol	0.001
Ocimum citriodorum	10104370	beta-Bisabolene	0.083
Ocimum citriodorum	93081	beta-Cubebene	0.023
Ocimum citriodorum	8815	Estragole	0.095
Ocimum citriodorum	5317319	(Z)-beta-Farnesene	0.005
Ocimum citriodorum	643779	Neral	0.049
Ocimum citriodorum	637566	Geraniol	0.052
Ocimum citriodorum	638011	Geranial	0.158
Ocimum citriodorum	94275	alpha-Bulnesene	0.005
Ocimum citriodorum	6429302	(E)-alpha-Bergamotene	0.035
Ocimum citriodorum	643820	Nerol	0.23
Ocimum citriodorum	442343	alpha-Bisabolol	0.003
Ocimum citriodorum	1549025	Neryl acetate	0.007
Ocimum citriodorum	57339298	beta-Copaene	0.006
Ocimum citriodorum	14525	Fenchone	0.003
Ocimum citriodorum	86597	alpha-Bisabolene	0.023
Ocimum citriodorum	7644	Methyl cinnamate	0.005
Ocimum basilicum var. thyrsiflora	2758	1,8-Cineole	0.035
Ocimum basilicum var. thyrsiflora	2537	Camphor	0.014
Ocimum basilicum var. thyrsiflora	6549	Linalool	0.68
Ocimum basilicum var. thyrsiflora	6918391	beta-Elemene	0.007
Ocimum basilicum var. thyrsiflora	5281520	alpha-Humulene	0.003
Ocimum basilicum var. thyrsiflora	5317570	Germacrene D	0.002
Ocimum basilicum var. thyrsiflora	93081	beta-Cubebene	0.008
Ocimum basilicum var. thyrsiflora	8815	Estragole	0.2
Ocimum basilicum var. thyrsiflora	91354	Aromadendrene	0.003
Ocimum basilicum var. thyrsiflora	94275	alpha-Bulnesene	0.007
Ocimum basilicum var. thyrsiflora	6429302	(E)-alpha-Bergamotene	0.013
Ocimum basilicum var. thyrsiflora	101708	alpha-Amorphene	0.007
Ocimum basilicum var. purpureum	2758	1,8-Cineole	0.014
Ocimum basilicum var. purpureum	2537	Camphor	0.013
Ocimum basilicum var. purpureum	6549	Linalool	0.18
Ocimum basilicum var. purpureum	93009	Bornyl acetate	0.001
Ocimum basilicum var. purpureum	6918391	beta-Elemene	0.036
Ocimum basilicum var. purpureum	5281515	Caryophyllene	0.017
Ocimum basilicum var. purpureum	5281520	alpha-Humulene	0.006
Ocimum basilicum var. purpureum	5317570	Germacrene D	0.007
Ocimum basilicum var. purpureum	1742210	Caryophyllene oxide	0.006
Ocimum basilicum var. purpureum	92231	Spathulenol	0.007
Ocimum basilicum var. purpureum	18827	1-Octen-3-ol	0.002
Ocimum basilicum var. purpureum	8815	Estragole	0.573
Ocimum basilicum var. purpureum	91354	Aromadendrene	0.017
Ocimum basilicum var. purpureum	5317319	(Z)-beta-Farnesene	0.003
Ocimum basilicum var. purpureum	94275	alpha-Bulnesene	0.014
Ocimum basilicum var. purpureum	6429302	(E)-alpha-Bergamotene	0.043
Ocimum basilicum var. purpureum	57339298	beta-Copaene	0.003
Ocimum basilicum var. purpureum	101708	alpha-Amorphene	0.015
Lavandula luisieri	440968	alpha-Pinene	0.01
Lavandula luisieri	6616	Camphene	0.001
Lavandula luisieri	440967	beta-Pinene	0.009
Lavandula luisieri	7463	p-Cymene	0.045
Lavandula luisieri	2758	1,8-Cineole	0.164
Lavandula luisieri	2537	Camphor	0.011
Lavandula luisieri	6549	Linalool	0.009
Lavandula luisieri	441005	delta-Cadinene	0.011
Lavandula luisieri	1742210	Caryophyllene oxide	0.009
Lavandula luisieri	101716	Globulol	0.013
Lavandula luisieri	29025	Verbenone	0.016
Lavandula luisieri	11996452	Viridiflorol	0.041
Lavandula luisieri	102667	Pinocarveol	0.005
Lavandula luisieri	22310	Linalool oxide	0.017
Lavandula luisieri	30247	Lavandulyl acetate	0.072
Lavandula luisieri	136330	Eucarvone	0.019
Lavandula luisieri	61130	Myrtenal	0.004
Lavandula luisieri	10812	m-Cymene	0.003
Lavandula luisieri	91748887	(E)-alpha-Necrodyl acetate	0.081
Lavandula luisieri	565691	1,2,3,3-Tetramethylcyclopenten-4-one	0.006
Heracleum pyrenaicum subsp. orsinii	440968	alpha-Pinene	0.034
Heracleum pyrenaicum subsp. orsinii	6616	Camphene	0.006
Heracleum pyrenaicum subsp. orsinii	440967	beta-Pinene	0.055
Heracleum pyrenaicum subsp. orsinii	18818	Sabinene	0.003
Heracleum pyrenaicum subsp. orsinii	31253	Myrcene	0.017
Heracleum pyrenaicum subsp. orsinii	439250	Limonene	0.024
Heracleum pyrenaicum subsp. orsinii	5320250	(Z)-beta-Ocimene	0.01
Heracleum pyrenaicum subsp. orsinii	7461	gamma-Terpinene	0.004
Heracleum pyrenaicum subsp. orsinii	7463	p-Cymene	0.012
Heracleum pyrenaicum subsp. orsinii	93009	Bornyl acetate	0.01
Heracleum pyrenaicum subsp. orsinii	6918391	beta-Elemene	0.03
Heracleum pyrenaicum subsp. orsinii	5281515	Caryophyllene	0.17
Heracleum pyrenaicum subsp. orsinii	5281520	alpha-Humulene	0.021
Heracleum pyrenaicum subsp. orsinii	5317570	Germacrene D	0.025
Heracleum pyrenaicum subsp. orsinii	519764	Sesquiphellandrene	0.003
Heracleum pyrenaicum subsp. orsinii	1742210	Caryophyllene oxide	0.065
Heracleum pyrenaicum subsp. orsinii	92231	Spathulenol	0.048
Heracleum pyrenaicum subsp. orsinii	985	Palmitic acid	0.005
Heracleum pyrenaicum subsp. orsinii	5315347	Bicyclogermacrene	0.019
Heracleum pyrenaicum subsp. orsinii	10104370	beta-Bisabolene	0.032
Heracleum pyrenaicum subsp. orsinii	8815	Estragole	0.011
Heracleum pyrenaicum subsp. orsinii	5284507	(E)-Nerolidol	0.205
Heracleum pyrenaicum subsp. orsinii	5281553	beta-Ocimene	0.003
Heracleum pyrenaicum subsp. orsinii	5281519	Germacrene B	0.015
Heracleum pyrenaicum subsp. orsinii	62566	beta-Bourbonene	0.002
Heracleum pyrenaicum subsp. orsinii	10408	Hexahydrofarnesyl acetone	0.003
Heracleum pyrenaicum subsp. orsinii	8792	Phenylethyl isovalerate	0.005
Heracleum pyrenaicum subsp. orsinii	520148	Phenyl ethyl-2-methylbutanoate	0.009
Heracleum pyrenaicum subsp. orsinii	89664	(E)-Verbenol	0.005
Heracleum pyrenaicum subsp. orsinii	61130	Myrtenal	0.002
Heracleum pyrenaicum subsp. orsinii	122484	(E)-p-Menth-2-en-1-ol	0.002
Heracleum pyrenaicum subsp. orsinii	122485	(Z)-p-Menth-2-en-1-ol	0.003
Heracleum pyrenaicum subsp. orsinii	11636	Heptacosane	0.002
Heracleum pyrenaicum subsp. orsinii	12409	Nonacosane	0.002
Heracleum pyrenaicum subsp. orsinii	10446	Neophytadiene	0.003
Heracleum pyrenaicum subsp. orsinii	91226	Bornyl isobutyrate	0.007
Heracleum pyrenaicum subsp. orsinii	11514	2-Methylpropyl 3-methylbutanoate	0.002
Heracleum pyrenaicum subsp. orsinii	520326	Isoamyl-2-methyl butyrate	0.004
Heracleum pyrenaicum subsp. orsinii	62445	2-Methylbutyl isovalerate	0.012
Heracleum pyrenaicum subsp. orsinii	5851118	(Z)-Isoelemicin	0.001
Heracleum pyrenaicum subsp. orsinii	6429048	Caryophylla-4(14),8(15)-dien-5beta-ol	0.003
Heracleum pyrenaicum subsp. orsinii	6429047	Caryophylla-4(14),8(15)-dien-5alpha-ol	0.011
Heracleum pyrenaicum subsp. orsinii	13304977	Germacra-4(15),5,10(14)-trien-1alpha-ol	0.005
Heracleum pyrenaicum subsp. orsinii	97747	gamma-Palmitolactone	0.003
Heracleum mantegazzianum	5320250	(Z)-beta-Ocimene	0.007
Heracleum mantegazzianum	7461	gamma-Terpinene	0.005
Heracleum mantegazzianum	7463	p-Cymene	0.071
Heracleum mantegazzianum	31291	Tetradecanal	0.001
Heracleum mantegazzianum	957	1-Octanol	0.101
Heracleum mantegazzianum	17525	n-Hexyl butanoate	0.02
Heracleum mantegazzianum	8908	Hexyl acetate	0.029
Heracleum mantegazzianum	8194	Dodecanal	0.002
Heracleum mantegazzianum	61455	Hexyl isovalerate	0.024
Heracleum mantegazzianum	53955250	1-Hexenol	0.025
Heracleum mantegazzianum	8164	Octyl acetate	0.199
Heracleum mantegazzianum	454	Octanal	0.001
Heracleum mantegazzianum	28937	3-Octen-1-ol	0.002
Heracleum mantegazzianum	522214	Isopropyl-2-methylbutanoate	0.003
Heracleum mantegazzianum	16872	n-Hexyl isobutanoate	0.054
Heracleum mantegazzianum	24838	n-Hexyl 2-methylbutanoate	0.108
Heracleum mantegazzianum	61030	Octyl butyrate	0.089
Heracleum mantegazzianum	21006	n-Octyl hexanoate	0.015
Heracleum mantegazzianum	61294	n-Octyl caprylate	0.002
Heracleum mantegazzianum	61812	n-Butyl 2-methylbutanoate	0.002
Heracleum mantegazzianum	7981	n-Butyl isovalerate	0.002
Heracleum mantegazzianum	88454	n-Hexyl propionate	0.003
Heracleum mantegazzianum	61096	n-Octyl propionate	0.007
Heracleum mantegazzianum	22873	n-Hexyl hexanoate	0.005
Heracleum mantegazzianum	61024	n-Octyl isobutanoate	0.055
Heracleum mantegazzianum	520455	n-Octyl 2-methylbutanoate	0.08
Heracleum mantegazzianum	228769	n-Octyl 3-methylbutanoate	0.007
Heracleum mantegazzianum	6199	Psoralen	0.002
Pelargonium capitatum	440968	alpha-Pinene	0.002
Pelargonium capitatum	31253	Myrcene	0.001
Pelargonium capitatum	2758	1,8-Cineole	0.001
Pelargonium capitatum	6549	Linalool	0.031
Pelargonium capitatum	17100	Terpineol	0.01
Pelargonium capitatum	6918391	beta-Elemene	0.026
Pelargonium capitatum	5281515	Caryophyllene	0.005
Pelargonium capitatum	5317570	Germacrene D	0.003
Pelargonium capitatum	441005	delta-Cadinene	0.004
Pelargonium capitatum	6054	Phenylethyl alcohol	0.092
Pelargonium capitatum	7778	Citronellyl formate	0.056
Pelargonium capitatum	26447	Menthone	0.002
Pelargonium capitatum	5281553	beta-Ocimene	0.002
Pelargonium capitatum	7128	Methyl isoeugenol	0.005
Pelargonium capitatum	5463455	(Z)-alpha-Ocimene	0.009
Pelargonium capitatum	637566	Geraniol	0.196
Pelargonium capitatum	638011	Geranial	0.003
Pelargonium capitatum	107152	alpha-Guaiene	0.002
Pelargonium capitatum	7794	Citronellal	0.002
Pelargonium capitatum	8842	Citronellol	0.327
Pelargonium capitatum	1549026	Geranyl acetate	0.006
Pelargonium capitatum	9017	Citronellyl acetate	0.002
Pelargonium capitatum	6430754	10-epi-gamma-Eudesmol	0.003
Pelargonium capitatum	5367785	Geranyl tiglate	0.012
Pelargonium capitatum	24585	Isopulegol	0.002
Pelargonium capitatum	27866	Rose oxide	0.013
Pelargonium capitatum	6432469	Isomenthone	0.003
Pelargonium capitatum	5355856	Geranyl butanoate	0.002
Pelargonium capitatum	61040	Linalyl formate	0.01
Pelargonium capitatum	5282109	Geranyl formate	0.019
Pelargonium capitatum	7711	2-Phenylethyl formate	0.005
Pelargonium capitatum	7792	Dihydrocitronellol	0.011
Pelargonium capitatum	7583	Diphenyl ether	0.037
Pelargonium capitatum	8835	Citronellyl butanoate	0.011
Pelargonium capitatum	240122	Guaiol acetate	0.021
Artemisia ciniformis	2758	1,8-Cineole	0.237
Artemisia ciniformis	62367	Sabinene hydrate	0.025
Artemisia ciniformis	2537	Camphor	0.302
Artemisia ciniformis	121719	Pinocarvone	0.049
Artemisia ciniformis	11230	Terpinen-4-ol	0.038
Artemisia ciniformis	17100	Terpineol	0.025
Artemisia ciniformis	64685	Borneol	0.029
Artemisia ciniformis	94221	(E)-Carveol	0.032
Artemisia ciniformis	10364	Carvacrol	0.018
Artemisia ciniformis	102667	Pinocarveol	0.123
Artemisia ciniformis	10582	Myrtenol	0.027
Artemisia ciniformis	107152	alpha-Guaiene	0.012
Artemisia ciniformis	5281522	Isocaryophyllene	0.022
Artemisia ciniformis	9548702	Cedrane	0.01
Thymus bovei	31253	Myrcene	0.003
Thymus bovei	7462	alpha-Terpinene	0.002
Thymus bovei	439250	Limonene	0.002
Thymus bovei	7460	alpha-Phellandrene	0.001
Thymus bovei	2758	1,8-Cineole	0.016
Thymus bovei	2537	Camphor	0.02
Thymus bovei	6549	Linalool	0.012
Thymus bovei	17100	Terpineol	0.003
Thymus bovei	64685	Borneol	0.009
Thymus bovei	5281517	(E)-beta-Farnesene	0.011
Thymus bovei	8888	Nerolidol	0.002
Thymus bovei	246728	3-Octanone	0.014
Thymus bovei	11527	n-Octan-3-ol	0.044
Thymus bovei	6989	Thymol	0.013
Thymus bovei	5281553	beta-Ocimene	0.005
Thymus bovei	643779	Neral	0.148
Thymus bovei	637566	Geraniol	0.354
Thymus bovei	638011	Geranial	0.204
Thymus bovei	5355853	Geranyl propanoate	0.004
Thymus bovei	8294	Linalyl acetate	0.008
Thymus bovei	643820	Nerol	0.075
Thymus bovei	5281522	Isocaryophyllene	0.009
Thymus bovei	5365991	Geranyl isobutyrate	0.01
Thymus bovei	30248	Dihydrocarvyl acetate	0.007
Thymus bovei	94143	alpha-Cyclocitral	0.007
Geophila repens	440967	beta-Pinene	0.004
Geophila repens	31253	Myrcene	0.035
Geophila repens	7461	gamma-Terpinene	0.001
Geophila repens	2537	Camphor	0.002
Geophila repens	6549	Linalool	0.018
Geophila repens	11230	Terpinen-4-ol	0.006
Geophila repens	19725	Copaene	0.008
Geophila repens	6918391	beta-Elemene	0.08
Geophila repens	5281520	alpha-Humulene	0.033
Geophila repens	92313	gamma-Cadinene	0.005
Geophila repens	442393	beta-Selinene	0.025
Geophila repens	441005	delta-Cadinene	0.004
Geophila repens	1742210	Caryophyllene oxide	0.254
Geophila repens	101716	Globulol	0.014
Geophila repens	3314	Eugenol	0.001
Geophila repens	3084311	delta-Cadinol	0.014
Geophila repens	984	Hexadecanal	0.001
Geophila repens	5280450	Linoleic acid	0.004
Geophila repens	445639	Oleic acid	0.003
Geophila repens	26049	3-Carene	0.02
Geophila repens	160799	tau-Cadinol	0.016
Geophila repens	86609	alpha-Cubebene	0.005
Geophila repens	15094	gamma-Muurolene	0.004
Geophila repens	519857	Cubenol	0.003
Geophila repens	522667	Cedrol	0.014
Geophila repens	5284507	(E)-Nerolidol	0.033
Geophila repens	10856614	alpha-Selinene	0.013
Geophila repens	8175	Decanal	0.03
Geophila repens	5317319	(Z)-beta-Farnesene	0.006
Geophila repens	6428416	Eremophyllene	0.011
Geophila repens	12309449	delta-Elemene	0.013
Geophila repens	101731	beta-Patchoulene	0.001
Geophila repens	636822	alpha-Asarone	0.006
Geophila repens	577062	gamma-Himachalene	0.004
Geophila repens	534398	Isoaromadendrene epoxide	0.005
Geophila repens	12391	Pentadecane	0.018
Geophila repens	10408	Hexahydrofarnesyl acetone	0.002
Geophila repens	3327	Farnesol	0.008
Geophila repens	8163	2-Undecanone	0.009
Geophila repens	6782	Diisobutyl phthalate	0.001
Geophila repens	5377896	Cembrene	0.004
Geophila repens	12306048	alpha-Cadinene	0.012
Geophila repens	5281522	Isocaryophyllene	0.003
Geophila repens	443162	alpha-Terpineol	0.003
Geophila repens	442409	alpha-Ylangene	0.003
Geophila repens	529621	beta-Calacorene	0.004
Geophila repens	92131	Manool	0.002
Geophila repens	5352901	(Z)-Lanceol	0.003
Geophila repens	6857681	beta-Santalol	0.011
Geophila repens	11877394	Neo-intermedeol	0.006
Geophila repens	8186	Undecanal	0.003
Geophila repens	8194	Dodecanal	0.02
Geophila repens	440909	Pimaradiene	0.002
Geophila repens	5371125	(4E,6Z)-Alloocimene	0.003
Geophila repens	5283345	(E)-2-Decenal	0.003
Geophila repens	5363523	Thunbergol	0.002
Geophila repens	520957	alpha-Longipinene	0.001
Geophila repens	10446	Neophytadiene	0.015
Geophila repens	10453	Isophytol	0.002
Geophila repens	5316534	Dendrolasin	0.009
Geophila repens	10586	Bisabolol	0.008
Geophila repens	17095	1-Tridecene	0.004
Geophila repens	527032	Chrysanthenol	0.001
Geophila repens	12311096	Isolongifolol	0.01
Geophila repens	12304104	beta-Costol	0.006
Geophila repens	556963	Saussurea lactone	0.002
Geophila repens	11031534	(E)-N-Isobutyldec-2-enamide	0.002
Geophila repens	5281384	Neocembrene	0.004
Geophila repens	5315649	m-Camphorene	0.011
Geophila repens	5365883	alpha-Springene	0.003
Geophila repens	91710308	Pentylcurcumene	0.005
Geophila repens	101750	p-Camphorene	0.006
Geophila repens	44559813	Phyllocladene	0.001
Geophila repens	5352771	Farnesyl butanoate	0.074
Geophila repens	33934	Diisooctyl phthalate	0.001
Solanum erianthum	440968	alpha-Pinene	0.002
Solanum erianthum	440967	beta-Pinene	0.003
Solanum erianthum	7463	p-Cymene	0.013
Solanum erianthum	2758	1,8-Cineole	0.003
Solanum erianthum	6549	Linalool	0.001
Solanum erianthum	19725	Copaene	0.029
Solanum erianthum	6918391	beta-Elemene	0.011
Solanum erianthum	5281515	Caryophyllene	0.109
Solanum erianthum	5281520	alpha-Humulene	0.231
Solanum erianthum	12306047	alpha-Muurolene	0.002
Solanum erianthum	5317570	Germacrene D	0.002
Solanum erianthum	441005	delta-Cadinene	0.007
Solanum erianthum	1742210	Caryophyllene oxide	0.165
Solanum erianthum	10398656	alpha-Cadinol	0.015
Solanum erianthum	3084311	delta-Cadinol	0.004
Solanum erianthum	240	Benzaldehyde	0.001
Solanum erianthum	17697	Pentadecanal	0.001
Solanum erianthum	86609	alpha-Cubebene	0.003
Solanum erianthum	15094	gamma-Muurolene	0.002
Solanum erianthum	519857	Cubenol	0.006
Solanum erianthum	10704181	Humulene epoxide II	0.2
Solanum erianthum	5463084	Germacrene A	0.001
Solanum erianthum	62566	beta-Bourbonene	0.004
Solanum erianthum	4133	Methyl salicylate	0.118
Solanum erianthum	6450812	beta-Gurjunene	0.001
Solanum erianthum	5281522	Isocaryophyllene	0.004
Solanum erianthum	10225	Cadalene	0.007
Solanum erianthum	9855795	Valencene	0.002
Solanum erianthum	5283349	(2E,4E)-Decadienal	0.006
Solanum erianthum	638014	beta-Ionone	0.002
Solanum erianthum	91753606	Caryophylla-4(12),8(13)-dien-5-ol	0.003
Solanum erianthum	8365	Ethyl salicylate	0.004
Solanum macranthum	7460	alpha-Phellandrene	0.002
Solanum macranthum	7463	p-Cymene	0.021
Solanum macranthum	2758	1,8-Cineole	0.015
Solanum macranthum	5281515	Caryophyllene	0.005
Solanum macranthum	12534	Tricosane	0.004
Solanum macranthum	12592	Tetracosane	0.003
Solanum macranthum	11006	Hexadecane	0.002
Solanum macranthum	8222	Eicosane	0.008
Solanum macranthum	12403	Heneicosane	0.006
Solanum macranthum	31291	Tetradecanal	0.012
Solanum macranthum	17697	Pentadecanal	0.281
Solanum macranthum	984	Hexadecanal	0.005
Solanum macranthum	5280435	Phytol	0.29
Solanum macranthum	12406	Pentacosane	0.002
Solanum macranthum	5284507	(E)-Nerolidol	0.005
Solanum macranthum	79044	2-Carene	0.015
Solanum macranthum	12391	Pentadecane	0.077
Solanum macranthum	12366	Ethyl palmitate	0.057
Solanum macranthum	10408	Hexahydrofarnesyl acetone	0.011
Solanum macranthum	5281168	(E)-2-Hexenal	0.004
Solanum macranthum	5366074	Beta-Damascenone	0.003
Solanum macranthum	8181	Methyl palmitate	0.002
Solanum macranthum	12389	Tetradecane	0.006
Solanum macranthum	638014	beta-Ionone	0.025
Solanum macranthum	5282108	alpha-Ionone	0.002
Solanum macranthum	11635	Octadecane	0.002
Solanum macranthum	12401	Nonadecane	0.003
Solanum macranthum	25311	Tridecanal	0.006
Solanum macranthum	12405	Docosane	0.005
Solanum macranthum	28619	Precocene I	0.013
Solanum macranthum	71552	Heptadecanal	0.01
Solanum macranthum	10453	Isophytol	0.003
Sideritis scardica	31253	Myrcene	0.013
Sideritis scardica	7461	gamma-Terpinene	0.001
Sideritis scardica	261491	Thujone	0.006
Sideritis scardica	91456	beta-Thujone	0.005
Sideritis scardica	2537	Camphor	0.009
Sideritis scardica	6549	Linalool	0.015
Sideritis scardica	11230	Terpinen-4-ol	0.004
Sideritis scardica	17100	Terpineol	0.003
Sideritis scardica	64685	Borneol	0.015
Sideritis scardica	6987	Piperitone	0.003
Sideritis scardica	19725	Copaene	0.001
Sideritis scardica	5281515	Caryophyllene	0.006
Sideritis scardica	5281520	alpha-Humulene	0.001
Sideritis scardica	5281517	(E)-beta-Farnesene	0.002
Sideritis scardica	12306047	alpha-Muurolene	0.003
Sideritis scardica	5317570	Germacrene D	0.005
Sideritis scardica	441005	delta-Cadinene	0.001
Sideritis scardica	3084331	tau-Muurolol	0.036
Sideritis scardica	12534	Tricosane	0.004
Sideritis scardica	985	Palmitic acid	0.129
Sideritis scardica	5280450	Linoleic acid	0.001
Sideritis scardica	12406	Pentacosane	0.004
Sideritis scardica	17868	alpha-Thujene	0.003
Sideritis scardica	6989	Thymol	0.02
Sideritis scardica	10364	Carvacrol	0.021
Sideritis scardica	10104370	beta-Bisabolene	0.002
Sideritis scardica	637563	Anethole	0.029
Sideritis scardica	10910653	Viridiflorene	0.003
Sideritis scardica	12302243	alpha-Calacorene	0.013
Sideritis scardica	102667	Pinocarveol	0.003
Sideritis scardica	10704181	Humulene epoxide II	0.006
Sideritis scardica	6429022	(E)-Calamenene	0.004
Sideritis scardica	10582	Myrtenol	0.006
Sideritis scardica	4276	Myristicin	0.052
Sideritis scardica	1254	Menthol	0.049
Sideritis scardica	12366	Ethyl palmitate	0.002
Sideritis scardica	16213223	beta-Funebrene	0.003
Sideritis scardica	443131	Isobornyl acetate	0.011
Sideritis scardica	442343	alpha-Bisabolol	0.003
Sideritis scardica	91753440	alpha-Muurolol	0.002
Sideritis scardica	80790	Methyl carvacrol	0.004
Sideritis scardica	171455	Valeranone	0.022
Sideritis scardica	92812	Ledol	0.01
Sideritis scardica	61130	Myrtenal	0.004
Sideritis scardica	10225	Cadalene	0.015
Sideritis scardica	529621	beta-Calacorene	0.012
Sideritis scardica	14104	Thymyl methyl ether	0.002
Sideritis scardica	10726905	7-epi-alpha-Selinene	0.007
Sideritis scardica	9855795	Valencene	0.004
Sideritis scardica	92131	Manool	0.01
Sideritis scardica	2721426	13-epi-Manoyl oxide	0.006
Sideritis scardica	5366074	Beta-Damascenone	0.002
Sideritis scardica	15586710	Isopimarol	0.002
Sideritis scardica	6432469	Isomenthone	0.018
Sideritis scardica	6988	Pulegone	0.008
Sideritis scardica	521318	Isokaurene	0.019
Sideritis scardica	638014	beta-Ionone	0.012
Sideritis scardica	91753606	Caryophylla-4(12),8(13)-dien-5-ol	0.005
Sideritis scardica	11636	Heptacosane	0.013
Sideritis scardica	1711945	(5E,9E)-Farnesyl acetone	0.005
Sideritis scardica	5283361	(E)-2-Dodecenal	0.001
Sideritis scardica	6427070	(E)-Isolongifolanone	0.006
Sideritis scardica	12480741	Acorenone	0.003
Sideritis scardica	10798883	(E)-Calamenen-10-ol	0.015
Sideritis scardica	8221	1-Octadecanol	0.002
Sideritis scardica	522677	Isobutyl acetoacetate	0.003
Sideritis scardica	16724	d-Carvone	0.004
Sideritis scardica	35821	alpha-Dihydroionone	0.003
Sideritis scardica	6429100	Muurola-4,10(14)-dien-1beta-ol	0.006
Sideritis scardica	6429281	alpha-Selin-11-en-4-ol	0.017
Sideritis scardica	6429214	beta-Bisabolenal	0.002
Sideritis scardica	91747530	beta-Bisabolenol	0.014
Sideritis scardica	101664401	ent-Rosa-5,15-diene	0.002
Sideritis scardica	44584271	7alpha-Hydroxymanool	0.004
Sideritis scardica	12314286	Sandaracopimarinol	0.004
Rubus parvifolius	6549	Linalool	0.014
Rubus parvifolius	244	Benzyl alcohol	0.005
Rubus parvifolius	643820	Nerol	0.004
Rubus parvifolius	10408	Hexahydrofarnesyl acetone	0.008
Rubus parvifolius	332	4-Vinylguaiacol	0.661
Rubus parvifolius	998	Phenylacetaldehyde	0.008
Rubus parvifolius	931	Naphthalene	0.004
Rubus parvifolius	14505	2-Acetylfuran	0.003
Rubus parvifolius	5366244	3,7,11,15-Tetramethyl-2-hexadecen-1-ol	0.098
Rubus parvifolius	520687	Kaurene	0.014
Rubus parvifolius	5282108	alpha-Ionone	0.012
Rubus parvifolius	121677	Dehydro-ar-ionene	0.006
Rubus parvifolius	8892	Hexanoic acid	0.02
Rubus parvifolius	12097	5-Methyl-2-furfural	0.006
Rubus parvifolius	853433	Isoeugenol	0.006
Rubus parvifolius	27209	Dihydroactinidiolide	0.005
Rubus parvifolius	11614	Butyl formate	0.005
Rubus parvifolius	5282708	(E)-3-Hexenoic acid	0.003
Rubus parvifolius	102611	alpha-Methyl-alpha-[4-methyl-3-pentenyl]oxiranemethanol	0.008
Rubus parvifolius	10329	2,3-Dihydrobenzofuran	0.012
Rubus parvifolius	520440	alpha,4-Dimethyl-3-cyclohexene-1-acetaldehyde	0.004
Rubus parvifolius	6041	Phenylephrine	0.007
Rubus parvifolius	7055	2-Methylnaphthalene	0.008
Rubus parvifolius	15294	Methyl-4-formylbenzoate	0.008
Rubus parvifolius	7403	4-tert-Butylbenzoic acid	0.022
Rubus parvifolius	11317	Dimethylnaphthalene	0.004
Rubus parvifolius	5373545	2-(1,3-Butadienyl)mesitylene	0.005
Lippia multiflora	440968	alpha-Pinene	0.007
Lippia multiflora	6616	Camphene	0.002
Lippia multiflora	440967	beta-Pinene	0.007
Lippia multiflora	31253	Myrcene	0.024
Lippia multiflora	7462	alpha-Terpinene	0.019
Lippia multiflora	7460	alpha-Phellandrene	0.031
Lippia multiflora	7463	p-Cymene	0.213
Lippia multiflora	2758	1,8-Cineole	0.05
Lippia multiflora	11463	Terpinolene	0.004
Lippia multiflora	11230	Terpinen-4-ol	0.003
Lippia multiflora	7439	Carvone	0.086
Lippia multiflora	19725	Copaene	0.005
Lippia multiflora	5281515	Caryophyllene	0.129
Lippia multiflora	5281520	alpha-Humulene	0.035
Lippia multiflora	5317570	Germacrene D	0.001
Lippia multiflora	442393	beta-Selinene	0.003
Lippia multiflora	441005	delta-Cadinene	0.012
Lippia multiflora	1742210	Caryophyllene oxide	0.002
Lippia multiflora	17868	alpha-Thujene	0.023
Lippia multiflora	6989	Thymol	0.14
Lippia multiflora	10364	Carvacrol	0.093
Lippia multiflora	5315347	Bicyclogermacrene	0.013
Lippia multiflora	10899740	allo-Aromadendrene	0.003
Lippia multiflora	91457	beta-Eudesmol	0.003
Lippia multiflora	5281553	beta-Ocimene	0.009
Lippia multiflora	92138	Elemol	0.002
Lippia multiflora	68252	Thymol acetate	0.016
Lippia multiflora	101708	alpha-Amorphene	0.033
Lippia multiflora	80792	Carvacryl acetate	0.004
Tripleurospermum disciforme	5281515	Caryophyllene	0.005
Tripleurospermum disciforme	5281517	(E)-beta-Farnesene	0.225
Tripleurospermum disciforme	441005	delta-Cadinene	0.017
Tripleurospermum disciforme	519764	Sesquiphellandrene	0.154
Tripleurospermum disciforme	1742210	Caryophyllene oxide	0.014
Tripleurospermum disciforme	92231	Spathulenol	0.014
Tripleurospermum disciforme	91457	beta-Eudesmol	0.008
Tripleurospermum disciforme	12391	Pentadecane	0.005
Tripleurospermum disciforme	442343	alpha-Bisabolol	0.006
Tripleurospermum disciforme	8182	Dodecane	0.011
Tripleurospermum disciforme	998	Phenylacetaldehyde	0.093
Tripleurospermum disciforme	12398	Heptadecane	0.098
Tripleurospermum disciforme	563197	Cycloisolongifolene	0.006
Tripleurospermum disciforme	25244198	beta-Ylangene	0.009
Tripleurospermum disciforme	86077178	p-Methoxy-beta-cyclopropylstyrene	0.169
Sideritis romana subsp. purpurea	2758	1,8-Cineole	0.003
Sideritis romana subsp. purpurea	111037	alpha-Terpinyl acetate	0.031
Sideritis romana subsp. purpurea	2537	Camphor	0.003
Sideritis romana subsp. purpurea	162747	Chrysanthenyl acetate	0.002
Sideritis romana subsp. purpurea	19725	Copaene	0.01
Sideritis romana subsp. purpurea	6918391	beta-Elemene	0.006
Sideritis romana subsp. purpurea	5281515	Caryophyllene	0.079
Sideritis romana subsp. purpurea	5281520	alpha-Humulene	0.004
Sideritis romana subsp. purpurea	5281517	(E)-beta-Farnesene	0.004
Sideritis romana subsp. purpurea	5317570	Germacrene D	0.08
Sideritis romana subsp. purpurea	441005	delta-Cadinene	0.01
Sideritis romana subsp. purpurea	1742210	Caryophyllene oxide	0.02
Sideritis romana subsp. purpurea	101716	Globulol	0.015
Sideritis romana subsp. purpurea	92231	Spathulenol	0.055
Sideritis romana subsp. purpurea	11005	Myristic acid	0.011
Sideritis romana subsp. purpurea	985	Palmitic acid	0.076
Sideritis romana subsp. purpurea	5280435	Phytol	0.009
Sideritis romana subsp. purpurea	12406	Pentacosane	0.007
Sideritis romana subsp. purpurea	5315347	Bicyclogermacrene	0.238
Sideritis romana subsp. purpurea	11996452	Viridiflorol	0.008
Sideritis romana subsp. purpurea	15094	gamma-Muurolene	0.009
Sideritis romana subsp. purpurea	91354	Aromadendrene	0.003
Sideritis romana subsp. purpurea	62566	beta-Bourbonene	0.004
Sideritis romana subsp. purpurea	10408	Hexahydrofarnesyl acetone	0.069
Sideritis romana subsp. purpurea	92131	Manool	0.009
Sideritis romana subsp. purpurea	5366074	Beta-Damascenone	0.005
Sideritis romana subsp. purpurea	519545	8-Cedren-13-ol	0.011
Sideritis romana subsp. purpurea	11636	Heptacosane	0.001
Sideritis romana subsp. purpurea	12409	Nonacosane	0.011
Sideritis romana subsp. purpurea	445638	Palmitoleic acid	0.005
Sideritis romana subsp. purpurea	12407	n-Hexacosane	0.005
Sideritis romana subsp. purpurea	1711945	(5E,9E)-Farnesyl acetone	0.005
Sideritis romana subsp. purpurea	8221	1-Octadecanol	0.006
Sideritis romana subsp. purpurea	91747401	10-epi-Italicene ether	0.016
Sideritis romana subsp. purpurea	8042	Isopropyl tetradecanoate	0.017
Sideritis romana subsp. purpurea	8907	Isopropyl hexadecanoate	0.006
Sideritis romana subsp. purpurea	10891602	epi-Manool	0.003
Sideritis romana subsp. purpurea	6428538	Phytol acetate	0.019
Sideritis romana subsp. purpurea	91750212	3-alpha-Hydroxy manool	0.009
Sideritis romana subsp. purpurea	349315	Torulosol	0.008
Plectranthus hadiensis	439250	Limonene	0.046
Plectranthus hadiensis	19725	Copaene	0.119
Plectranthus hadiensis	5281520	alpha-Humulene	0.064
Plectranthus hadiensis	5281517	(E)-beta-Farnesene	0.105
Plectranthus hadiensis	14525	Fenchone	0.316
Plectranthus hadiensis	92998	Piperitone oxide	0.058
Plectranthus hadiensis	586685	8a-Ethylperhydro-1,8-naphthalenedione	0.101
Eugenia jambolana	440968	alpha-Pinene	0.481
Eugenia jambolana	440967	beta-Pinene	0.025
Eugenia jambolana	31253	Myrcene	0.025
Eugenia jambolana	439250	Limonene	0.014
Eugenia jambolana	11463	Terpinolene	0.001
Eugenia jambolana	6549	Linalool	0.036
Eugenia jambolana	17100	Terpineol	0.019
Eugenia jambolana	64685	Borneol	0.002
Eugenia jambolana	5281515	Caryophyllene	0.014
Eugenia jambolana	5281520	alpha-Humulene	0.013
Eugenia jambolana	1742210	Caryophyllene oxide	0.035
Eugenia jambolana	101716	Globulol	0.011
Eugenia jambolana	10398656	alpha-Cadinol	0.005
Eugenia jambolana	8888	Nerolidol	0.087
Eugenia jambolana	637566	Geraniol	0.007
Eugenia jambolana	1549026	Geranyl acetate	0.032
Eugenia jambolana	643820	Nerol	0.072
Eugenia jambolana	8914	1-Nonanol	0.068
Eugenia jambolana	8103	1-Hexanol	0.009
Eugenia jambolana	12389	Tetradecane	0.004
Eugenia jambolana	6427087	(2E,4Z)-Decadienal	0.011
Origanum compactum	7461	gamma-Terpinene	0.1
Origanum compactum	7463	p-Cymene	0.113
Origanum compactum	6989	Thymol	0.198
Origanum compactum	10364	Carvacrol	0.378
Echinophora platyloba	440968	alpha-Pinene	0.033
Echinophora platyloba	6616	Camphene	0.003
Echinophora platyloba	440967	beta-Pinene	0.002
Echinophora platyloba	18818	Sabinene	0.004
Echinophora platyloba	31253	Myrcene	0.012
Echinophora platyloba	7460	alpha-Phellandrene	0.026
Echinophora platyloba	5320250	(Z)-beta-Ocimene	0.733
Echinophora platyloba	7461	gamma-Terpinene	0.011
Echinophora platyloba	7463	p-Cymene	0.038
Echinophora platyloba	111037	alpha-Terpinyl acetate	0.002
Echinophora platyloba	6549	Linalool	0.006
Echinophora platyloba	17100	Terpineol	0.001
Echinophora platyloba	92231	Spathulenol	0.014
Echinophora platyloba	11142	beta-Phellandrene	0.005
Echinophora platyloba	7127	Methyl eugenol	0.005
Echinophora platyloba	526657	p-Menth-2-en-1-ol	0.015
Echinophora platyloba	5368821	allo-Ocimene	0.006
Echinophora platyloba	519323	p-Mentha-1,5-dien-8-ol	0.002
Echinophora platyloba	32809	(Z)-3-Hexenyl benzoate	0.007
Echinophora platyloba	12813	4-Decanolide	0.003
Echinophora platyloba	8141	Nonane	0.002
Echinophora platyloba	5365069	(Z)-3-Hexenyl-2-methyl butanoate	0.007
Echinophora platyloba	5367681	(Z)-3-Hexenyl isovalerate	0.012
Echinophora platyloba	140765	2-Furanone	0.026
Nepeta hormozganica	440968	alpha-Pinene	0.006
Nepeta hormozganica	440967	beta-Pinene	0.026
Nepeta hormozganica	7462	alpha-Terpinene	0.002
Nepeta hormozganica	7461	gamma-Terpinene	0.001
Nepeta hormozganica	7463	p-Cymene	0.011
Nepeta hormozganica	2758	1,8-Cineole	0.65
Nepeta hormozganica	11463	Terpinolene	0.001
Nepeta hormozganica	6549	Linalool	0.002
Nepeta hormozganica	121719	Pinocarvone	0.005
Nepeta hormozganica	11230	Terpinen-4-ol	0.009
Nepeta hormozganica	17100	Terpineol	0.007
Nepeta hormozganica	64685	Borneol	0.001
Nepeta hormozganica	94221	(E)-Carveol	0.001
Nepeta hormozganica	92313	gamma-Cadinene	0.001
Nepeta hormozganica	5317570	Germacrene D	0.001
Nepeta hormozganica	1742210	Caryophyllene oxide	0.001
Nepeta hormozganica	92231	Spathulenol	0.001
Nepeta hormozganica	18827	1-Octen-3-ol	0.003
Nepeta hormozganica	6989	Thymol	0.002
Nepeta hormozganica	93081	beta-Cubebene	0.001
Nepeta hormozganica	102667	Pinocarveol	0.011
Nepeta hormozganica	522667	Cedrol	0.002
Nepeta hormozganica	10582	Myrtenol	0.005
Nepeta hormozganica	62566	beta-Bourbonene	0.006
Nepeta hormozganica	164888	(Z)-Verbenol	0.003
Nepeta hormozganica	442430	4aalpha,7alpha,7abeta-Nepetalactone	0.13
Nepeta hormozganica	1252759	Campholenal	0.002
Nepeta hormozganica	61130	Myrtenal	0.033
Nepeta hormozganica	32735	Nopinone	0.006
Nepeta hormozganica	93019	4-Acetyl-1-methylcyclohexene	0.051
Nepeta hormozganica	6431022	4abeta,7alpha,7abeta-nepetalactone	0.004
Leucas inflata	440968	alpha-Pinene	0.005
Leucas inflata	2537	Camphor	0.061
Leucas inflata	6549	Linalool	0.032
Leucas inflata	11230	Terpinen-4-ol	0.005
Leucas inflata	17100	Terpineol	0.011
Leucas inflata	64685	Borneol	0.003
Leucas inflata	5281515	Caryophyllene	0.01
Leucas inflata	5281520	alpha-Humulene	0.005
Leucas inflata	12306047	alpha-Muurolene	0.006
Leucas inflata	442393	beta-Selinene	0.007
Leucas inflata	1742210	Caryophyllene oxide	0.017
Leucas inflata	3314	Eugenol	0.002
Leucas inflata	11005	Myristic acid	0.039
Leucas inflata	985	Palmitic acid	0.328
Leucas inflata	13849	Pentadecanoic acid	0.005
Leucas inflata	5280450	Linoleic acid	0.044
Leucas inflata	5280435	Phytol	0.005
Leucas inflata	6432454	Eudesm-7(11)-en-4alpha-ol	0.008
Leucas inflata	18827	1-Octen-3-ol	0.009
Leucas inflata	6989	Thymol	0.006
Leucas inflata	10364	Carvacrol	0.003
Leucas inflata	160799	tau-Cadinol	0.015
Leucas inflata	10899740	allo-Aromadendrene	0.002
Leucas inflata	15094	gamma-Muurolene	0.008
Leucas inflata	91457	beta-Eudesmol	0.02
Leucas inflata	22310	Linalool oxide	0.003
Leucas inflata	7127	Methyl eugenol	0.002
Leucas inflata	10704181	Humulene epoxide II	0.007
Leucas inflata	2969	Capric acid	0.007
Leucas inflata	10582	Myrtenol	0.004
Leucas inflata	637566	Geraniol	0.004
Leucas inflata	10408	Hexahydrofarnesyl acetone	0.063
Leucas inflata	15406	Fenchol	0.023
Leucas inflata	14525	Fenchone	0.011
Leucas inflata	10726905	7-epi-alpha-Selinene	0.008
Leucas inflata	5366074	Beta-Damascenone	0.004
Leucas inflata	6973643	exo-Fenchol	0.002
Leucas inflata	8194	Dodecanal	0.007
Leucas inflata	8158	Nonanoic acid	0.012
Leucas inflata	3893	Lauric acid	0.078
Leucas inflata	19602	2-Pentylfuran	0.005
Leucas inflata	21057	1-Heptene-3-ol	0.006
Leucas inflata	8180	Undecanoic acid	0.013
Micromeria hedgei	440967	beta-Pinene	0.029
Micromeria hedgei	18818	Sabinene	0.011
Micromeria hedgei	439250	Limonene	0.018
Micromeria hedgei	6549	Linalool	0.022
Micromeria hedgei	19725	Copaene	0.022
Micromeria hedgei	5281515	Caryophyllene	0.065
Micromeria hedgei	5281520	alpha-Humulene	0.033
Micromeria hedgei	1742210	Caryophyllene oxide	0.047
Micromeria hedgei	6989	Thymol	0.031
Micromeria hedgei	10364	Carvacrol	0.062
Micromeria hedgei	10704181	Humulene epoxide II	0.014
Micromeria hedgei	643779	Neral	0.138
Micromeria hedgei	637566	Geraniol	0.132
Micromeria hedgei	638011	Geranial	0.18
Micromeria hedgei	1549026	Geranyl acetate	0.058
Micromeria hedgei	98043	Nerolidyl acetate	0.077
Bupleurum fontanesii	1742210	Caryophyllene oxide	0.164
Bupleurum fontanesii	92231	Spathulenol	0.168
Bupleurum fontanesii	92138	Elemol	0.295
Bupleurum fontanesii	22212001	Caryophylladienol I	0.132
Bupleurum fontanesii	11636	Heptacosane	0.15
Eruca vesicaria subsp. longirostris	10408	Hexahydrofarnesyl acetone	0.001
Eruca vesicaria subsp. longirostris	332	4-Vinylguaiacol	0.001
Eruca vesicaria subsp. longirostris	5366074	Beta-Damascenone	0.001
Eruca vesicaria subsp. longirostris	638014	beta-Ionone	0.001
Eruca vesicaria subsp. longirostris	29593	5-Methylhexanenitrile	0.001
Eruca vesicaria subsp. longirostris	10108	beta-Isophorone	0.001
Eruca vesicaria subsp. longirostris	6544	Isophorone	0.001
Eruca vesicaria subsp. longirostris	21059	2-Ethylpyromeconic acid	0.001
Eruca vesicaria subsp. longirostris	93320	5-(Methylthio)-pentanenitrile	0.023
Eruca vesicaria subsp. longirostris	78160	Erucin	0.966
Citrus sinensis var. malesy	18818	Sabinene	0.365
Citrus sinensis var. malesy	31253	Myrcene	0.045
Citrus sinensis var. malesy	439250	Limonene	0.068
Citrus sinensis var. malesy	11230	Terpinen-4-ol	0.082
Citrus sinensis var. malesy	26049	3-Carene	0.07
Citrus sinensis var. malesy	5281553	beta-Ocimene	0.067
Anaxagorea brevipes	440968	alpha-Pinene	0.014
Anaxagorea brevipes	439250	Limonene	0.019
Anaxagorea brevipes	12306047	alpha-Muurolene	0.02
Anaxagorea brevipes	92313	gamma-Cadinene	0.018
Anaxagorea brevipes	5317570	Germacrene D	0.019
Anaxagorea brevipes	1742210	Caryophyllene oxide	0.042
Anaxagorea brevipes	227829	Guaiol	0.051
Anaxagorea brevipes	10104370	beta-Bisabolene	0.041
Anaxagorea brevipes	11996452	Viridiflorol	0.009
Anaxagorea brevipes	91457	beta-Eudesmol	0.132
Anaxagorea brevipes	12302243	alpha-Calacorene	0.004
Anaxagorea brevipes	91354	Aromadendrene	0.005
Anaxagorea brevipes	11310616	Kessane	0.005
Anaxagorea brevipes	110745	Palustrol	0.008
Anaxagorea brevipes	21675005	Agarospirol	0.015
Anaxagorea brevipes	6432005	gamma-Eudesmol	0.075
Anaxagorea brevipes	92762	alpha-Eudesmol	0.131
Anaxagorea brevipes	91753440	alpha-Muurolol	0.017
Anaxagorea brevipes	10225	Cadalene	0.004
Anaxagorea brevipes	529621	beta-Calacorene	0.019
Anaxagorea brevipes	530426	Isoledene	0.007
Anaxagorea brevipes	91748749	1,10-Di-epi-cubenol	0.021
Anaxagorea brevipes	521216	5-epi-7-epi-alpha-Eudesmol	0.012
Anaxagorea brevipes	90785	Bulnesol	0.007
Anaxagorea brevipes	6429300	Liguloxide	0.005
Anaxagorea brevipes	91704770	Caryophyllenyl alcohol	0.012
Anaxagorea brevipes	521889	4-epi-(Z)-Dihydroagarofuran	0.012
Anaxagorea brevipes	527256	Rosifoliol	0.014
Anaxagorea brevipes	91746528	(Z)-Cadin-4-en-7-ol	0.005
Anaxagorea brevipes	91746617	epi-Longipinanol	0.016
Aniba hostmanniana	19725	Copaene	0.039
Aniba hostmanniana	5281515	Caryophyllene	0.105
Aniba hostmanniana	441005	delta-Cadinene	0.012
Aniba hostmanniana	5315347	Bicyclogermacrene	0.059
Aniba hostmanniana	2345	Benzyl benzoate	0.293
Pistacia atlantica subsp. mutica	79035	Tricyclene	0.009
Pistacia atlantica subsp. mutica	440968	alpha-Pinene	0.208
Pistacia atlantica subsp. mutica	6616	Camphene	0.084
Pistacia atlantica subsp. mutica	440967	beta-Pinene	0.042
Pistacia atlantica subsp. mutica	18818	Sabinene	0.034
Pistacia atlantica subsp. mutica	31253	Myrcene	0.082
Pistacia atlantica subsp. mutica	439250	Limonene	0.08
Pistacia atlantica subsp. mutica	7460	alpha-Phellandrene	0.014
Pistacia atlantica subsp. mutica	7461	gamma-Terpinene	0.001
Pistacia atlantica subsp. mutica	7463	p-Cymene	0.024
Pistacia atlantica subsp. mutica	11463	Terpinolene	0.019
Pistacia atlantica subsp. mutica	2537	Camphor	0.008
Pistacia atlantica subsp. mutica	6549	Linalool	0.007
Pistacia atlantica subsp. mutica	121719	Pinocarvone	0.006
Pistacia atlantica subsp. mutica	93009	Bornyl acetate	0.031
Pistacia atlantica subsp. mutica	11230	Terpinen-4-ol	0.003
Pistacia atlantica subsp. mutica	64685	Borneol	0.004
Pistacia atlantica subsp. mutica	7439	Carvone	0.001
Pistacia atlantica subsp. mutica	94221	(E)-Carveol	0.002
Pistacia atlantica subsp. mutica	14529	p-Cymen-8-ol	0.008
Pistacia atlantica subsp. mutica	521243	alpha-Gurjunene	0.001
Pistacia atlantica subsp. mutica	26049	3-Carene	0.003
Pistacia atlantica subsp. mutica	29025	Verbenone	0.005
Pistacia atlantica subsp. mutica	102667	Pinocarveol	0.022
Pistacia atlantica subsp. mutica	5281553	beta-Ocimene	0.053
Pistacia atlantica subsp. mutica	10582	Myrtenol	0.002
Pistacia atlantica subsp. mutica	79044	2-Carene	0.007
Pistacia atlantica subsp. mutica	5463455	(Z)-alpha-Ocimene	0.054
Pistacia atlantica subsp. mutica	6452061	(Z)-Limonene oxide	0.001
Pistacia atlantica subsp. mutica	62566	beta-Bourbonene	0.001
Pistacia atlantica subsp. mutica	8500	p-Methylacetophenone	0.004
Pistacia atlantica subsp. mutica	164888	(Z)-Verbenol	0.006
Pistacia atlantica subsp. mutica	325	Cumin alcohol	0.001
Pistacia atlantica subsp. mutica	89664	(E)-Verbenol	0.011
Pistacia atlantica subsp. mutica	10137	Longifolene	0.002
Pistacia atlantica subsp. mutica	91508	alpha-Pinene oxide	0.01
Pistacia atlantica subsp. mutica	61130	Myrtenal	0.006
Pistacia atlantica subsp. mutica	8182	Dodecane	0.002
Pistacia atlantica subsp. mutica	326	Cuminaldehyde	0.001
Pistacia atlantica subsp. mutica	31289	Nonanal	0.021
Pistacia atlantica subsp. mutica	12389	Tetradecane	0.001
Pistacia atlantica subsp. mutica	6427476	Verbenene	0.041
Pistacia atlantica subsp. mutica	8130	Heptanal	0.008
Pistacia atlantica subsp. mutica	12311188	(E)-Pinocamphone	0.002
Satureja intermedia	440968	alpha-Pinene	0.002
Satureja intermedia	6616	Camphene	0.003
Satureja intermedia	440967	beta-Pinene	0.005
Satureja intermedia	31253	Myrcene	0.025
Satureja intermedia	7462	alpha-Terpinene	0.033
Satureja intermedia	439250	Limonene	0.039
Satureja intermedia	7460	alpha-Phellandrene	0.04
Satureja intermedia	7461	gamma-Terpinene	0.371
Satureja intermedia	7463	p-Cymene	0.162
Satureja intermedia	6549	Linalool	0.002
Satureja intermedia	11230	Terpinen-4-ol	0.003
Satureja intermedia	17100	Terpineol	0.002
Satureja intermedia	5281515	Caryophyllene	0.002
Satureja intermedia	5317570	Germacrene D	0.002
Satureja intermedia	441005	delta-Cadinene	0.001
Satureja intermedia	17868	alpha-Thujene	0.003
Satureja intermedia	6989	Thymol	0.302
Satureja intermedia	10364	Carvacrol	0.005
Satureja intermedia	10910653	Viridiflorene	0.001
Satureja intermedia	5281553	beta-Ocimene	0.001
Satureja intermedia	5281519	Germacrene B	0.014
Satureja intermedia	68252	Thymol acetate	0.001
Satureja intermedia	10248	Elemicin	0.011
Satureja intermedia	61123	beta-Fenchol	0.001
Nepeta nuda	440968	alpha-Pinene	0.014
Nepeta nuda	440967	beta-Pinene	0.04
Nepeta nuda	18818	Sabinene	0.017
Nepeta nuda	31253	Myrcene	0.008
Nepeta nuda	7462	alpha-Terpinene	0.001
Nepeta nuda	7461	gamma-Terpinene	0.002
Nepeta nuda	2758	1,8-Cineole	0.46
Nepeta nuda	11463	Terpinolene	0.001
Nepeta nuda	62367	Sabinene hydrate	0.006
Nepeta nuda	11230	Terpinen-4-ol	0.005
Nepeta nuda	17100	Terpineol	0.034
Nepeta nuda	94221	(E)-Carveol	0.001
Nepeta nuda	19725	Copaene	0.002
Nepeta nuda	521243	alpha-Gurjunene	0.001
Nepeta nuda	6918391	beta-Elemene	0.006
Nepeta nuda	5281515	Caryophyllene	0.048
Nepeta nuda	5281520	alpha-Humulene	0.01
Nepeta nuda	5281517	(E)-beta-Farnesene	0.022
Nepeta nuda	5317570	Germacrene D	0.068
Nepeta nuda	5281516	(E,E)-alpha-farnesene	0.001
Nepeta nuda	441005	delta-Cadinene	0.003
Nepeta nuda	519764	Sesquiphellandrene	0.006
Nepeta nuda	1742210	Caryophyllene oxide	0.04
Nepeta nuda	92231	Spathulenol	0.004
Nepeta nuda	10398656	alpha-Cadinol	0.003
Nepeta nuda	18827	1-Octen-3-ol	0.005
Nepeta nuda	6432474	(E)-Carvomenthone	0.002
Nepeta nuda	5315347	Bicyclogermacrene	0.002
Nepeta nuda	10104370	beta-Bisabolene	0.007
Nepeta nuda	6432312	gamma-Elemene	0.003
Nepeta nuda	102667	Pinocarveol	0.002
Nepeta nuda	6432240	Hedycaryol	0.003
Nepeta nuda	5281553	beta-Ocimene	0.002
Nepeta nuda	10856614	alpha-Selinene	0.001
Nepeta nuda	522161	alpha-Phellandren-8-ol	0.014
Nepeta nuda	643779	Neral	0.001
Nepeta nuda	638011	Geranial	0.001
Nepeta nuda	62566	beta-Bourbonene	0.024
Nepeta nuda	7794	Citronellal	0.001
Nepeta nuda	643820	Nerol	0.001
Nepeta nuda	161367	4aalpha,7alpha,7aalpha-Nepetalactone	0.043
Nepeta nuda	1252759	Campholenal	0.001
Nepeta nuda	92812	Ledol	0.002
Nepeta nuda	32735	Nopinone	0.001
Nepeta nuda	5281168	(E)-2-Hexenal	0.001
Nepeta nuda	12311119	4aalpha,7beta,7aalpha-Nepetalactone	0.005
Allium roseum	12534	Tricosane	0.026
Allium roseum	6054	Phenylethyl alcohol	0.049
Allium roseum	11005	Myristic acid	0.027
Allium roseum	12406	Pentacosane	0.037
Allium roseum	6184	Hexanal	0.062
Allium roseum	998	Phenylacetaldehyde	0.051
Allium roseum	12232	Dimethyl disulfide	0.01
Allium roseum	62434	Allyl methyl disulfide	0.036
Allium roseum	16590	Diallyl disulfide	0.032
Allium roseum	16315	Diallyl trisulfide	0.068
Allium roseum	79828	Dimethyl tetrasulfide	0.028
Allium roseum	996	Phenol	0.01
Allium roseum	7362	Furfural	0.022
Allium roseum	70258	Cyclopent-4-ene-1,3-dione	0.052
Allium roseum	12097	5-Methyl-2-furfural	0.056
Allium roseum	7361	Furfuryl alcohol	0.019
Allium roseum	262	2,3-Butanediol	0.027
Allium roseum	95200	Methyl methanethiosulfinate	0.089
Allium roseum	93236	Methyl (methylthio)methyl disulfide	0.046
Allium roseum	79089	3,4-Dimethylthiophene	0.026
Allium roseum	525328	3-Vinyl-1,2-dithiacyclohex-4-ene	0.036
Allium roseum	150636	3-Vinyl-1,2-dithiacyclohex-5-ene	0.068
Allium roseum	237332	5-Hydroxymethyl-2-furancarboxaldehyde	0.059
Achillea setacea	440968	alpha-Pinene	0.039
Achillea setacea	6616	Camphene	0.002
Achillea setacea	18818	Sabinene	0.108
Achillea setacea	7462	alpha-Terpinene	0.007
Achillea setacea	7461	gamma-Terpinene	0.013
Achillea setacea	2758	1,8-Cineole	0.185
Achillea setacea	62367	Sabinene hydrate	0.006
Achillea setacea	2537	Camphor	0.053
Achillea setacea	6549	Linalool	0.008
Achillea setacea	121719	Pinocarvone	0.011
Achillea setacea	11230	Terpinen-4-ol	0.035
Achillea setacea	17100	Terpineol	0.033
Achillea setacea	64685	Borneol	0.031
Achillea setacea	5281515	Caryophyllene	0.011
Achillea setacea	5317570	Germacrene D	0.006
Achillea setacea	1742210	Caryophyllene oxide	0.016
Achillea setacea	3314	Eugenol	0.004
Achillea setacea	8888	Nerolidol	0.009
Achillea setacea	91457	beta-Eudesmol	0.014
Achillea setacea	102667	Pinocarveol	0.01
Achillea setacea	10582	Myrtenol	0.024
Achillea setacea	30247	Lavandulyl acetate	0.015
Achillea setacea	85568	(E)-Piperitol	0.001
Achillea setacea	31289	Nonanal	0.005
Achillea setacea	117301	Bisabolol oxide B	0.012
Achillea setacea	6429048	Caryophylla-4(14),8(15)-dien-5beta-ol	0.028
Achillea setacea	56842615	Bisabolene oxide	0.037
Thymus pectinatus	440968	alpha-Pinene	0.014
Thymus pectinatus	6616	Camphene	0.009
Thymus pectinatus	440967	beta-Pinene	0.004
Thymus pectinatus	31253	Myrcene	0.014
Thymus pectinatus	7462	alpha-Terpinene	0.018
Thymus pectinatus	7460	alpha-Phellandrene	0.002
Thymus pectinatus	7461	gamma-Terpinene	0.161
Thymus pectinatus	7463	p-Cymene	0.148
Thymus pectinatus	2758	1,8-Cineole	0.011
Thymus pectinatus	11463	Terpinolene	0.002
Thymus pectinatus	62367	Sabinene hydrate	0.008
Thymus pectinatus	11230	Terpinen-4-ol	0.007
Thymus pectinatus	17100	Terpineol	0.001
Thymus pectinatus	64685	Borneol	0.027
Thymus pectinatus	5281515	Caryophyllene	0.006
Thymus pectinatus	17868	alpha-Thujene	0.013
Thymus pectinatus	18827	1-Octen-3-ol	0.002
Thymus pectinatus	11142	beta-Phellandrene	0.004
Thymus pectinatus	6989	Thymol	0.498
Thymus pectinatus	10364	Carvacrol	0.037
Thymus pectinatus	15094	gamma-Muurolene	0.001
Thymus pectinatus	61098	Linalyl propanoate	0.001
Thymus pectinatus	68252	Thymol acetate	0.008
Hypericum rumeliacum subsp. apollinis	440968	alpha-Pinene	0.438
Hypericum rumeliacum subsp. apollinis	6616	Camphene	0.01
Hypericum rumeliacum subsp. apollinis	440967	beta-Pinene	0.098
Hypericum rumeliacum subsp. apollinis	31253	Myrcene	0.022
Hypericum rumeliacum subsp. apollinis	439250	Limonene	0.04
Hypericum rumeliacum subsp. apollinis	7461	gamma-Terpinene	0.008
Hypericum rumeliacum subsp. apollinis	11463	Terpinolene	0.014
Hypericum rumeliacum subsp. apollinis	19725	Copaene	0.054
Hypericum rumeliacum subsp. apollinis	5281515	Caryophyllene	0.02
Hypericum rumeliacum subsp. apollinis	92313	gamma-Cadinene	0.008
Hypericum rumeliacum subsp. apollinis	5317570	Germacrene D	0.038
Hypericum rumeliacum subsp. apollinis	442393	beta-Selinene	0.019
Hypericum rumeliacum subsp. apollinis	441005	delta-Cadinene	0.028
Hypericum rumeliacum subsp. apollinis	1742210	Caryophyllene oxide	0.008
Hypericum rumeliacum subsp. apollinis	15094	gamma-Muurolene	0.015
Hypericum rumeliacum subsp. apollinis	5281553	beta-Ocimene	0.006
Hypericum rumeliacum subsp. apollinis	10856614	alpha-Selinene	0.024
Hypericum rumeliacum subsp. apollinis	526687	Dehydroaromadendrene	0.068
Hypericum rumeliacum subsp. apollinis	14257	Undecane	0.035
Hypericum rumeliacum subsp. apollinis	520957	alpha-Longipinene	0.016
Hypericum rumeliacum subsp. apollinis	15600	Decane	0.009
Juniperus phoenicea subsp. turbinata	440968	alpha-Pinene	0.489
Juniperus phoenicea subsp. turbinata	6616	Camphene	0.009
Juniperus phoenicea subsp. turbinata	440967	beta-Pinene	0.007
Juniperus phoenicea subsp. turbinata	18818	Sabinene	0.002
Juniperus phoenicea subsp. turbinata	31253	Myrcene	0.027
Juniperus phoenicea subsp. turbinata	7461	gamma-Terpinene	0.002
Juniperus phoenicea subsp. turbinata	7463	p-Cymene	0.007
Juniperus phoenicea subsp. turbinata	11463	Terpinolene	0.006
Juniperus phoenicea subsp. turbinata	111037	alpha-Terpinyl acetate	0.026
Juniperus phoenicea subsp. turbinata	2537	Camphor	0.001
Juniperus phoenicea subsp. turbinata	6549	Linalool	0.003
Juniperus phoenicea subsp. turbinata	11230	Terpinen-4-ol	0.001
Juniperus phoenicea subsp. turbinata	17100	Terpineol	0.003
Juniperus phoenicea subsp. turbinata	6987	Piperitone	0.002
Juniperus phoenicea subsp. turbinata	5281515	Caryophyllene	0.006
Juniperus phoenicea subsp. turbinata	5281520	alpha-Humulene	0.003
Juniperus phoenicea subsp. turbinata	12306047	alpha-Muurolene	0.003
Juniperus phoenicea subsp. turbinata	5317570	Germacrene D	0.006
Juniperus phoenicea subsp. turbinata	11142	beta-Phellandrene	0.1
Juniperus phoenicea subsp. turbinata	26049	3-Carene	0.228
Juniperus phoenicea subsp. turbinata	102667	Pinocarveol	0.003
Juniperus phoenicea subsp. turbinata	8294	Linalyl acetate	0.006
Juniperus phoenicea subsp. turbinata	1252759	Campholenal	0.002
Osmitopsis asteriscoides	440968	alpha-Pinene	0.03
Osmitopsis asteriscoides	6616	Camphene	0.018
Osmitopsis asteriscoides	440967	beta-Pinene	0.006
Osmitopsis asteriscoides	18818	Sabinene	0.014
Osmitopsis asteriscoides	7461	gamma-Terpinene	0.003
Osmitopsis asteriscoides	7463	p-Cymene	0.009
Osmitopsis asteriscoides	2758	1,8-Cineole	0.599
Osmitopsis asteriscoides	62367	Sabinene hydrate	0.002
Osmitopsis asteriscoides	2537	Camphor	0.124
Osmitopsis asteriscoides	6549	Linalool	0.003
Osmitopsis asteriscoides	121719	Pinocarvone	0.001
Osmitopsis asteriscoides	11230	Terpinen-4-ol	0.023
Osmitopsis asteriscoides	17100	Terpineol	0.078
Osmitopsis asteriscoides	64685	Borneol	0.048
Osmitopsis asteriscoides	1742210	Caryophyllene oxide	0.004
Osmitopsis asteriscoides	17868	alpha-Thujene	0.001
Osmitopsis asteriscoides	102667	Pinocarveol	0.001
Osmitopsis asteriscoides	4133	Methyl salicylate	0.001
Osmitopsis asteriscoides	523035	Dehydro-1,8-cineole	0.003
Osmitopsis asteriscoides	81722	delta-Terpineol	0.004
Osmitopsis asteriscoides	122484	(E)-p-Menth-2-en-1-ol	0.001
Osmitopsis asteriscoides	520957	alpha-Longipinene	0.029
Osmitopsis asteriscoides	527143	Limonen-10-ol	0.001
Osmitopsis asteriscoides	530428	Vulgarone B	0.002
Lantana achyranthifolia	2758	1,8-Cineole	0.05
Lantana achyranthifolia	111037	alpha-Terpinyl acetate	0.007
Lantana achyranthifolia	2537	Camphor	0.005
Lantana achyranthifolia	6549	Linalool	0.013
Lantana achyranthifolia	93009	Bornyl acetate	0.006
Lantana achyranthifolia	11230	Terpinen-4-ol	0.007
Lantana achyranthifolia	10364	Carvacrol	0.306
Lantana achyranthifolia	10104370	beta-Bisabolene	0.057
Lantana achyranthifolia	10657	beta-Cadinene	0.028
Lantana achyranthifolia	23204	Humulene	0.038
Lantana achyranthifolia	28481	Calarene	0.007
Lantana achyranthifolia	15095	Himachalene	0.012
Lantana achyranthifolia	442343	alpha-Bisabolol	0.112
Lantana achyranthifolia	5281522	Isocaryophyllene	0.107
Lantana achyranthifolia	10099	alpha-Cedrene	0.004
Lantana achyranthifolia	17516	Minacide	0.01
Lantana achyranthifolia	520826	Guaia-1(10), 11(12)-diene	0.028
Grammosciadium scabridum	440968	alpha-Pinene	0.003
Grammosciadium scabridum	440967	beta-Pinene	0.005
Grammosciadium scabridum	18818	Sabinene	0.003
Grammosciadium scabridum	31253	Myrcene	0.007
Grammosciadium scabridum	7462	alpha-Terpinene	0.001
Grammosciadium scabridum	7461	gamma-Terpinene	0.735
Grammosciadium scabridum	7463	p-Cymene	0.142
Grammosciadium scabridum	11230	Terpinen-4-ol	0.004
Grammosciadium scabridum	17100	Terpineol	0.001
Grammosciadium scabridum	5281515	Caryophyllene	0.008
Grammosciadium scabridum	5281517	(E)-beta-Farnesene	0.053
Grammosciadium scabridum	92231	Spathulenol	0.001
Grammosciadium scabridum	17868	alpha-Thujene	0.016
Grammosciadium scabridum	11142	beta-Phellandrene	0.003
Grammosciadium scabridum	6989	Thymol	0.001
Grammosciadium scabridum	10364	Carvacrol	0.012
Grammosciadium scabridum	5315347	Bicyclogermacrene	0.002
Grammosciadium scabridum	5352847	Germacrene D-4-ol	0.001
Grammosciadium scabridum	80790	Methyl carvacrol	0.001
Artemisia iwayomogi	6616	Camphene	0.046
Artemisia iwayomogi	2758	1,8-Cineole	0.193
Artemisia iwayomogi	2537	Camphor	0.193
Artemisia iwayomogi	64685	Borneol	0.19
Artemisia iwayomogi	5281515	Caryophyllene	0.035
Commiphora ornifolia	2537	Camphor	0.273
Commiphora ornifolia	6549	Linalool	0.007
Commiphora ornifolia	121719	Pinocarvone	0.006
Commiphora ornifolia	93009	Bornyl acetate	0.001
Commiphora ornifolia	11230	Terpinen-4-ol	0.006
Commiphora ornifolia	17100	Terpineol	0.012
Commiphora ornifolia	64685	Borneol	0.029
Commiphora ornifolia	19725	Copaene	0.001
Commiphora ornifolia	5281515	Caryophyllene	0.009
Commiphora ornifolia	5281520	alpha-Humulene	0.003
Commiphora ornifolia	5281517	(E)-beta-Farnesene	0.005
Commiphora ornifolia	12306047	alpha-Muurolene	0.006
Commiphora ornifolia	442393	beta-Selinene	0.004
Commiphora ornifolia	441005	delta-Cadinene	0.005
Commiphora ornifolia	1742210	Caryophyllene oxide	0.065
Commiphora ornifolia	92231	Spathulenol	0.011
Commiphora ornifolia	10398656	alpha-Cadinol	0.006
Commiphora ornifolia	1549778	Geranyl acetone	0.006
Commiphora ornifolia	17697	Pentadecanal	0.004
Commiphora ornifolia	160799	tau-Cadinol	0.014
Commiphora ornifolia	15094	gamma-Muurolene	0.005
Commiphora ornifolia	91457	beta-Eudesmol	0.016
Commiphora ornifolia	22310	Linalool oxide	0.002
Commiphora ornifolia	5284507	(E)-Nerolidol	0.008
Commiphora ornifolia	10704181	Humulene epoxide II	0.009
Commiphora ornifolia	10582	Myrtenol	0.007
Commiphora ornifolia	442343	alpha-Bisabolol	0.002
Commiphora ornifolia	6432005	gamma-Eudesmol	0.005
Commiphora ornifolia	15406	Fenchol	0.155
Commiphora ornifolia	14525	Fenchone	0.044
Commiphora ornifolia	6428487	alpha-Alaskene	0.003
Commiphora ornifolia	92131	Manool	0.027
Commiphora ornifolia	638014	beta-Ionone	0.002
Commiphora ornifolia	90785	Bulnesol	0.009
Commiphora ornifolia	3893	Lauric acid	0.009
Commiphora ornifolia	5363523	Thunbergol	0.064
Commiphora ornifolia	12398	Heptadecane	0.002
Commiphora ornifolia	10128	(E)-Pinene hydrate	0.018
Commiphora ornifolia	5281384	Neocembrene	0.002
Commiphora ornifolia	146672860	Dauca-4,7-diene	0.004
Commiphora ornifolia	72607	Alpha-Guaiol	0.019
Commiphora ornifolia	102004667	Insensol	0.038
Commiphora parvifolia	2537	Camphor	0.091
Commiphora parvifolia	6549	Linalool	0.004
Commiphora parvifolia	121719	Pinocarvone	0.001
Commiphora parvifolia	93009	Bornyl acetate	0.001
Commiphora parvifolia	11230	Terpinen-4-ol	0.002
Commiphora parvifolia	17100	Terpineol	0.004
Commiphora parvifolia	64685	Borneol	0.01
Commiphora parvifolia	19725	Copaene	0.001
Commiphora parvifolia	5281515	Caryophyllene	0.017
Commiphora parvifolia	5281520	alpha-Humulene	0.007
Commiphora parvifolia	12306047	alpha-Muurolene	0.004
Commiphora parvifolia	442393	beta-Selinene	0.004
Commiphora parvifolia	441005	delta-Cadinene	0.005
Commiphora parvifolia	1742210	Caryophyllene oxide	0.142
Commiphora parvifolia	92231	Spathulenol	0.01
Commiphora parvifolia	1549778	Geranyl acetone	0.002
Commiphora parvifolia	17697	Pentadecanal	0.005
Commiphora parvifolia	11005	Myristic acid	0.018
Commiphora parvifolia	985	Palmitic acid	0.184
Commiphora parvifolia	13849	Pentadecanoic acid	0.003
Commiphora parvifolia	5280435	Phytol	0.058
Commiphora parvifolia	160799	tau-Cadinol	0.037
Commiphora parvifolia	15094	gamma-Muurolene	0.003
Commiphora parvifolia	91457	beta-Eudesmol	0.077
Commiphora parvifolia	5284507	(E)-Nerolidol	0.001
Commiphora parvifolia	10704181	Humulene epoxide II	0.019
Commiphora parvifolia	10582	Myrtenol	0.003
Commiphora parvifolia	92138	Elemol	0.005
Commiphora parvifolia	442343	alpha-Bisabolol	0.004
Commiphora parvifolia	15406	Fenchol	0.039
Commiphora parvifolia	14525	Fenchone	0.006
Commiphora parvifolia	90785	Bulnesol	0.057
Commiphora parvifolia	3893	Lauric acid	0.023
Commiphora parvifolia	5363523	Thunbergol	0.004
Commiphora parvifolia	61206	Farnesyl acetone	0.003
Commiphora parvifolia	10128	(E)-Pinene hydrate	0.003
Commiphora parvifolia	8141	Nonane	0.003
Commiphora parvifolia	5281384	Neocembrene	0.016
Commiphora parvifolia	146672860	Dauca-4,7-diene	0.009
Commiphora parvifolia	72607	Alpha-Guaiol	0.009
Commiphora parvifolia	102004667	Insensol	0.011
Commiphora parvifolia	61953	Theaspirane	0.007
Houttuynia emeiensis	440968	alpha-Pinene	0.014
Houttuynia emeiensis	6616	Camphene	0.004
Houttuynia emeiensis	440967	beta-Pinene	0.019
Houttuynia emeiensis	18818	Sabinene	0.018
Houttuynia emeiensis	31253	Myrcene	0.185
Houttuynia emeiensis	7462	alpha-Terpinene	0.003
Houttuynia emeiensis	439250	Limonene	0.01
Houttuynia emeiensis	5320250	(Z)-beta-Ocimene	0.003
Houttuynia emeiensis	7461	gamma-Terpinene	0.008
Houttuynia emeiensis	7463	p-Cymene	0.007
Houttuynia emeiensis	93009	Bornyl acetate	0.08
Houttuynia emeiensis	11230	Terpinen-4-ol	0.03
Houttuynia emeiensis	17100	Terpineol	0.003
Houttuynia emeiensis	5281515	Caryophyllene	0.009
Houttuynia emeiensis	5281517	(E)-beta-Farnesene	0.002
Houttuynia emeiensis	5281516	(E,E)-alpha-farnesene	0.003
Houttuynia emeiensis	5284507	(E)-Nerolidol	0.004
Houttuynia emeiensis	5281553	beta-Ocimene	0.025
Houttuynia emeiensis	2969	Capric acid	0.044
Houttuynia emeiensis	8175	Decanal	0.03
Houttuynia emeiensis	79044	2-Carene	0.002
Houttuynia emeiensis	101731	beta-Patchoulene	0.004
Houttuynia emeiensis	1549026	Geranyl acetate	0.041
Houttuynia emeiensis	12858461	(E)-Pinocarvyl acetate	0.006
Houttuynia emeiensis	8163	2-Undecanone	0.301
Houttuynia emeiensis	8914	1-Nonanol	0.006
Houttuynia emeiensis	22556	2-Dodecanone	0.011
Houttuynia emeiensis	530422	4-Carene	0.003
Houttuynia emeiensis	538933	2,6-Dimethyl-3,5,7-octatriene-2-ol	0.002
Houttuynia emeiensis	578424	4,4,6,6-Tetramethyl-bicyclo[3.1.0]hex-2-ene	0.008
Houttuynia emeiensis	8174	1-Decanol	0.012
Houttuynia emeiensis	550798	3-Methylene-undecane	0.007
Houttuynia emeiensis	8194	Dodecanal	0.004
Houttuynia emeiensis	98673	4-Tridecanone	0.025
Houttuynia emeiensis	564772	Phenylcarbamic acid, 9-bromononyl ester	0.003
Houttuynia emeiensis	8183	1-Dodecene	0.003
Houttuynia emeiensis	81478	2-Methyl-6-methylene-3,7-octadien-2-ol	0.002
Houttuynia emeiensis	14254	2-Decanol	0.002
Houttuynia emeiensis	19223	7-Methoxy-3,7-dimethyl-octanal	0.002
Houttuynia emeiensis	119908	Ethyl tridecanoate	0.023
Hypericum calycinum	440968	alpha-Pinene	0.002
Hypericum calycinum	440967	beta-Pinene	0.021
Hypericum calycinum	31253	Myrcene	0.002
Hypericum calycinum	7462	alpha-Terpinene	0.001
Hypericum calycinum	5320250	(Z)-beta-Ocimene	0.001
Hypericum calycinum	7461	gamma-Terpinene	0.002
Hypericum calycinum	7463	p-Cymene	0.025
Hypericum calycinum	11463	Terpinolene	0.006
Hypericum calycinum	11230	Terpinen-4-ol	0.015
Hypericum calycinum	17100	Terpineol	0.115
Hypericum calycinum	64685	Borneol	0.006
Hypericum calycinum	19725	Copaene	0.011
Hypericum calycinum	6918391	beta-Elemene	0.014
Hypericum calycinum	5281520	alpha-Humulene	0.133
Hypericum calycinum	92313	gamma-Cadinene	0.016
Hypericum calycinum	5317570	Germacrene D	0.145
Hypericum calycinum	441005	delta-Cadinene	0.032
Hypericum calycinum	101716	Globulol	0.018
Hypericum calycinum	92231	Spathulenol	0.022
Hypericum calycinum	10398656	alpha-Cadinol	0.024
Hypericum calycinum	12534	Tricosane	0.002
Hypericum calycinum	12406	Pentacosane	0.002
Hypericum calycinum	5315347	Bicyclogermacrene	0.049
Hypericum calycinum	10910653	Viridiflorene	0.017
Hypericum calycinum	11996452	Viridiflorol	0.002
Hypericum calycinum	86609	alpha-Cubebene	0.001
Hypericum calycinum	10899740	allo-Aromadendrene	0.003
Hypericum calycinum	519857	Cubenol	0.007
Hypericum calycinum	12302243	alpha-Calacorene	0.002
Hypericum calycinum	91354	Aromadendrene	0.005
Hypericum calycinum	10704181	Humulene epoxide II	0.004
Hypericum calycinum	5281553	beta-Ocimene	0.007
Hypericum calycinum	101680	Camphene hydrate	0.003
Hypericum calycinum	8175	Decanal	0.003
Hypericum calycinum	92138	Elemol	0.003
Hypericum calycinum	12309449	delta-Elemene	0.004
Hypericum calycinum	15694803	(E)-Cadina-1(6),4-diene	0.003
Hypericum calycinum	62566	beta-Bourbonene	0.003
Hypericum calycinum	10223	delta-Amorphene	0.003
Hypericum calycinum	57339298	beta-Copaene	0.006
Hypericum calycinum	6430754	10-epi-gamma-Eudesmol	0.011
Hypericum calycinum	6432005	gamma-Eudesmol	0.012
Hypericum calycinum	92762	alpha-Eudesmol	0.016
Hypericum calycinum	12306048	alpha-Cadinene	0.004
Hypericum calycinum	91753440	alpha-Muurolol	0.027
Hypericum calycinum	6429131	Eudesma-4(15),7-dien-1beta-ol	0.005
Hypericum calycinum	11106485	beta-Cedrene	0.007
Hypericum calycinum	6452077	Junenol	0.007
Hypericum calycinum	2345	Benzyl benzoate	0.002
Hypericum calycinum	14257	Undecane	0.003
Hypericum calycinum	15560252	(Z)-beta-Guaiene	0.002
Hypericum calycinum	14038847	beta-Oplopenone	0.003
Hypericum calycinum	91747125	epi-Bicyclosesquiphellandrene	0.001
Hypericum calycinum	15694802	(Z)-Cadina-1(6),4-diene	0.002
Hypericum calycinum	6430869	(E)-Cadina-1,4-diene	0.003
Hypericum calycinum	520957	alpha-Longipinene	0.003
Hypericum calycinum	146808	Valerianol	0.027
Hypericum calycinum	439711	endo-Fenchol	0.002
Hypericum calycinum	527256	Rosifoliol	0.009
Hypericum calycinum	91704131	Cubeban-11-ol	0.016
Hypericum perforatum subsp. veronense	440968	alpha-Pinene	0.061
Hypericum perforatum subsp. veronense	440967	beta-Pinene	0.01
Hypericum perforatum subsp. veronense	31253	Myrcene	0.009
Hypericum perforatum subsp. veronense	7462	alpha-Terpinene	0.003
Hypericum perforatum subsp. veronense	7460	alpha-Phellandrene	0.001
Hypericum perforatum subsp. veronense	5320250	(Z)-beta-Ocimene	0.003
Hypericum perforatum subsp. veronense	7461	gamma-Terpinene	0.007
Hypericum perforatum subsp. veronense	7463	p-Cymene	0.005
Hypericum perforatum subsp. veronense	11463	Terpinolene	0.002
Hypericum perforatum subsp. veronense	11230	Terpinen-4-ol	0.012
Hypericum perforatum subsp. veronense	17100	Terpineol	0.009
Hypericum perforatum subsp. veronense	19725	Copaene	0.003
Hypericum perforatum subsp. veronense	6918391	beta-Elemene	0.004
Hypericum perforatum subsp. veronense	5281515	Caryophyllene	0.092
Hypericum perforatum subsp. veronense	5281520	alpha-Humulene	0.009
Hypericum perforatum subsp. veronense	5281517	(E)-beta-Farnesene	0.02
Hypericum perforatum subsp. veronense	92313	gamma-Cadinene	0.022
Hypericum perforatum subsp. veronense	5317570	Germacrene D	0.097
Hypericum perforatum subsp. veronense	92776	Zingiberene	0.002
Hypericum perforatum subsp. veronense	442393	beta-Selinene	0.047
Hypericum perforatum subsp. veronense	441005	delta-Cadinene	0.023
Hypericum perforatum subsp. veronense	1742210	Caryophyllene oxide	0.041
Hypericum perforatum subsp. veronense	92231	Spathulenol	0.037
Hypericum perforatum subsp. veronense	10398656	alpha-Cadinol	0.002
Hypericum perforatum subsp. veronense	5315347	Bicyclogermacrene	0.018
Hypericum perforatum subsp. veronense	93081	beta-Cubebene	0.001
Hypericum perforatum subsp. veronense	86609	alpha-Cubebene	0.002
Hypericum perforatum subsp. veronense	519857	Cubenol	0.002
Hypericum perforatum subsp. veronense	12302243	alpha-Calacorene	0.003
Hypericum perforatum subsp. veronense	91354	Aromadendrene	0.005
Hypericum perforatum subsp. veronense	5284507	(E)-Nerolidol	0.009
Hypericum perforatum subsp. veronense	5281553	beta-Ocimene	0.027
Hypericum perforatum subsp. veronense	10856614	alpha-Selinene	0.052
Hypericum perforatum subsp. veronense	8175	Decanal	0.001
Hypericum perforatum subsp. veronense	10582	Myrtenol	0.002
Hypericum perforatum subsp. veronense	12309449	delta-Elemene	0.001
Hypericum perforatum subsp. veronense	520909	alpha-Himachalene	0.023
Hypericum perforatum subsp. veronense	577062	gamma-Himachalene	0.033
Hypericum perforatum subsp. veronense	15095	Himachalene	0.022
Hypericum perforatum subsp. veronense	62566	beta-Bourbonene	0.004
Hypericum perforatum subsp. veronense	10408	Hexahydrofarnesyl acetone	0.004
Hypericum perforatum subsp. veronense	14038848	Isospathulenol	0.004
Hypericum perforatum subsp. veronense	519662	epi-alpha-Cadinol	0.003
Hypericum perforatum subsp. veronense	57339298	beta-Copaene	0.006
Hypericum perforatum subsp. veronense	6427475	Guaia-6,9-diene	0.004
Hypericum perforatum subsp. veronense	12306048	alpha-Cadinene	0.003
Hypericum perforatum subsp. veronense	12388	Tridecane	0.001
Hypericum perforatum subsp. veronense	1252759	Campholenal	0.001
Hypericum perforatum subsp. veronense	61130	Myrtenal	0.002
Hypericum perforatum subsp. veronense	442409	alpha-Ylangene	0.004
Hypericum perforatum subsp. veronense	91746681	14-Oxy-alpha-muurolene	0.002
Hypericum perforatum subsp. veronense	2345	Benzyl benzoate	0.001
Hypericum perforatum subsp. veronense	15118057	Salvial-4(14)-en-1-one	0.006
Hypericum perforatum subsp. veronense	1549018	Jasmone	0.002
Hypericum perforatum subsp. veronense	14257	Undecane	0.008
Hypericum perforatum subsp. veronense	31289	Nonanal	0.007
Hypericum perforatum subsp. veronense	520383	delta-Selinene	0.006
Hypericum perforatum subsp. veronense	91748749	1,10-Di-epi-cubenol	0.004
Hypericum perforatum subsp. veronense	12409	Nonacosane	0.002
Hypericum perforatum subsp. veronense	11972555	alpha-Acorenol	0.003
Hypericum perforatum subsp. veronense	15694802	(Z)-Cadina-1(6),4-diene	0.003
Hypericum perforatum subsp. veronense	6430869	(E)-Cadina-1,4-diene	0.003
Hypericum perforatum subsp. veronense	520957	alpha-Longipinene	0.004
Hypericum perforatum subsp. veronense	8209	1-Tetradecanol	0.046
Hypericum perforatum subsp. veronense	23415	2-Methyldecane	0.018
Hypericum perforatum subsp. veronense	18591	2-Methyloctane	0.014
Hypericum perforatum subsp. veronense	8141	Nonane	0.003
Hypericum perforatum subsp. veronense	62445	2-Methylbutyl isovalerate	0.002
Hypericum perforatum subsp. veronense	527256	Rosifoliol	0.003
Hypericum perforatum subsp. veronense	92178524	2-epi-beta-Funebrene	0.002
Hypericum perforatum subsp. veronense	22202	3-Methylnonane	0.005
Hypericum perforatum subsp. veronense	15270	2-Methyldodecane	0.008
Hypericum perforatum subsp. veronense	61048	Isobutyl benzoate	0.001
Hypericum perforatum subsp. veronense	14167644	Sibirene	0.003
Hypericum perforatum subsp. veronense	6429376	4,5-di-epi-aristolochene	0.003
Hypericum perforatum subsp. veronense	145709765	Isobicyclogermacrenal	0.001
Hypericum perforatum	440968	alpha-Pinene	0.001
Hypericum perforatum	440967	beta-Pinene	0.001
Hypericum perforatum	31253	Myrcene	0.001
Hypericum perforatum	5320250	(Z)-beta-Ocimene	0.002
Hypericum perforatum	7461	gamma-Terpinene	0.002
Hypericum perforatum	7463	p-Cymene	0.001
Hypericum perforatum	11463	Terpinolene	0.001
Hypericum perforatum	11230	Terpinen-4-ol	0.007
Hypericum perforatum	17100	Terpineol	0.003
Hypericum perforatum	19725	Copaene	0.004
Hypericum perforatum	6918391	beta-Elemene	0.001
Hypericum perforatum	5281515	Caryophyllene	0.216
Hypericum perforatum	5281520	alpha-Humulene	0.013
Hypericum perforatum	5281517	(E)-beta-Farnesene	0.005
Hypericum perforatum	92313	gamma-Cadinene	0.021
Hypericum perforatum	5317570	Germacrene D	0.195
Hypericum perforatum	92776	Zingiberene	0.02
Hypericum perforatum	5281516	(E,E)-alpha-farnesene	0.007
Hypericum perforatum	441005	delta-Cadinene	0.03
Hypericum perforatum	1742210	Caryophyllene oxide	0.051
Hypericum perforatum	92231	Spathulenol	0.021
Hypericum perforatum	10398656	alpha-Cadinol	0.023
Hypericum perforatum	3084331	tau-Muurolol	0.006
Hypericum perforatum	12534	Tricosane	0.001
Hypericum perforatum	12403	Heneicosane	0.001
Hypericum perforatum	5280435	Phytol	0.012
Hypericum perforatum	12406	Pentacosane	0.002
Hypericum perforatum	11142	beta-Phellandrene	0.001
Hypericum perforatum	5315347	Bicyclogermacrene	0.024
Hypericum perforatum	93081	beta-Cubebene	0.001
Hypericum perforatum	86609	alpha-Cubebene	0.03
Hypericum perforatum	10899740	allo-Aromadendrene	0.006
Hypericum perforatum	519857	Cubenol	0.013
Hypericum perforatum	12302243	alpha-Calacorene	0.001
Hypericum perforatum	91354	Aromadendrene	0.003
Hypericum perforatum	5284507	(E)-Nerolidol	0.01
Hypericum perforatum	10704181	Humulene epoxide II	0.006
Hypericum perforatum	5281553	beta-Ocimene	0.006
Hypericum perforatum	8175	Decanal	0.003
Hypericum perforatum	12309449	delta-Elemene	0.001
Hypericum perforatum	15694803	(E)-Cadina-1(6),4-diene	0.002
Hypericum perforatum	520909	alpha-Himachalene	0.009
Hypericum perforatum	15095	Himachalene	0.002
Hypericum perforatum	62566	beta-Bourbonene	0.003
Hypericum perforatum	10223	delta-Amorphene	0.002
Hypericum perforatum	10408	Hexahydrofarnesyl acetone	0.003
Hypericum perforatum	57339298	beta-Copaene	0.007
Hypericum perforatum	6430754	10-epi-gamma-Eudesmol	0.002
Hypericum perforatum	12306048	alpha-Cadinene	0.004
Hypericum perforatum	12388	Tridecane	0.002
Hypericum perforatum	92812	Ledol	0.01
Hypericum perforatum	442409	alpha-Ylangene	0.002
Hypericum perforatum	91746681	14-Oxy-alpha-muurolene	0.003
Hypericum perforatum	6452077	Junenol	0.004
Hypericum perforatum	2345	Benzyl benzoate	0.002
Hypericum perforatum	15118057	Salvial-4(14)-en-1-one	0.006
Hypericum perforatum	14257	Undecane	0.005
Hypericum perforatum	15560252	(Z)-beta-Guaiene	0.002
Hypericum perforatum	14038847	beta-Oplopenone	0.004
Hypericum perforatum	31289	Nonanal	0.003
Hypericum perforatum	11636	Heptacosane	0.001
Hypericum perforatum	12409	Nonacosane	0.002
Hypericum perforatum	15694802	(Z)-Cadina-1(6),4-diene	0.023
Hypericum perforatum	6430869	(E)-Cadina-1,4-diene	0.004
Hypericum perforatum	520957	alpha-Longipinene	0.001
Hypericum perforatum	8209	1-Tetradecanol	0.04
Hypericum perforatum	91747875	(E)-Muurola-4(14),5-diene	0.003
Hypericum perforatum	23415	2-Methyldecane	0.003
Hypericum perforatum	62445	2-Methylbutyl isovalerate	0.001
Hypericum perforatum	92178524	2-epi-beta-Funebrene	0.017
Hypericum perforatum	22202	3-Methylnonane	0.001
Hypericum perforatum	15270	2-Methyldodecane	0.003
Hypericum perforatum	61048	Isobutyl benzoate	0.001
Hypericum perforatum	14167644	Sibirene	0.001
Hypericum perforatum	103653	2-Methylbutyl benzoate	0.003
Hypericum perforatum	67524	Cyclotetradecane	0.003
Hypericum richeri	440968	alpha-Pinene	0.008
Hypericum richeri	440967	beta-Pinene	0.009
Hypericum richeri	31253	Myrcene	0.005
Hypericum richeri	439250	Limonene	0.011
Hypericum richeri	7460	alpha-Phellandrene	0.001
Hypericum richeri	5320250	(Z)-beta-Ocimene	0.112
Hypericum richeri	7463	p-Cymene	0.001
Hypericum richeri	17100	Terpineol	0.004
Hypericum richeri	19725	Copaene	0.003
Hypericum richeri	6918391	beta-Elemene	0.01
Hypericum richeri	5281515	Caryophyllene	0.019
Hypericum richeri	5281520	alpha-Humulene	0.01
Hypericum richeri	5281517	(E)-beta-Farnesene	0.017
Hypericum richeri	92313	gamma-Cadinene	0.02
Hypericum richeri	5317570	Germacrene D	0.269
Hypericum richeri	442393	beta-Selinene	0.002
Hypericum richeri	441005	delta-Cadinene	0.04
Hypericum richeri	101716	Globulol	0.007
Hypericum richeri	92231	Spathulenol	0.012
Hypericum richeri	10398656	alpha-Cadinol	0.055
Hypericum richeri	12534	Tricosane	0.002
Hypericum richeri	12406	Pentacosane	0.003
Hypericum richeri	5315347	Bicyclogermacrene	0.029
Hypericum richeri	93081	beta-Cubebene	0.002
Hypericum richeri	11996452	Viridiflorol	0.008
Hypericum richeri	86609	alpha-Cubebene	0.001
Hypericum richeri	10899740	allo-Aromadendrene	0.001
Hypericum richeri	519857	Cubenol	0.041
Hypericum richeri	12302243	alpha-Calacorene	0.001
Hypericum richeri	5284507	(E)-Nerolidol	0.009
Hypericum richeri	5281553	beta-Ocimene	0.057
Hypericum richeri	8175	Decanal	0.006
Hypericum richeri	12309449	delta-Elemene	0.002
Hypericum richeri	15694803	(E)-Cadina-1(6),4-diene	0.003
Hypericum richeri	5368821	allo-Ocimene	0.004
Hypericum richeri	62566	beta-Bourbonene	0.007
Hypericum richeri	57339298	beta-Copaene	0.002
Hypericum richeri	6450812	beta-Gurjunene	0.009
Hypericum richeri	12306048	alpha-Cadinene	0.005
Hypericum richeri	91753440	alpha-Muurolol	0.011
Hypericum richeri	6429131	Eudesma-4(15),7-dien-1beta-ol	0.004
Hypericum richeri	595385	epi-Zonarene	0.033
Hypericum richeri	442409	alpha-Ylangene	0.001
Hypericum richeri	6452077	Junenol	0.014
Hypericum richeri	14257	Undecane	0.008
Hypericum richeri	15560252	(Z)-beta-Guaiene	0.002
Hypericum richeri	12409	Nonacosane	0.006
Hypericum richeri	15694802	(Z)-Cadina-1(6),4-diene	0.003
Hypericum richeri	6430869	(E)-Cadina-1,4-diene	0.001
Hypericum richeri	91747875	(E)-Muurola-4(14),5-diene	0.004
Hypericum richeri	8141	Nonane	0.023
Hypericum richeri	527256	Rosifoliol	0.001
Hypericum richeri	91704131	Cubeban-11-ol	0.005
Hypericum richeri	92178524	2-epi-beta-Funebrene	0.004
Hypericum richeri	8139	Methyl dodecanoate	0.004
Hypericum richeri	101324831	Mint sulfide	0.001
Hypericum tetrapterum	440968	alpha-Pinene	0.001
Hypericum tetrapterum	440967	beta-Pinene	0.004
Hypericum tetrapterum	31253	Myrcene	0.002
Hypericum tetrapterum	439250	Limonene	0.001
Hypericum tetrapterum	2758	1,8-Cineole	0.001
Hypericum tetrapterum	17100	Terpineol	0.001
Hypericum tetrapterum	19725	Copaene	0.127
Hypericum tetrapterum	6918391	beta-Elemene	0.001
Hypericum tetrapterum	5281515	Caryophyllene	0.013
Hypericum tetrapterum	5281520	alpha-Humulene	0.009
Hypericum tetrapterum	5281517	(E)-beta-Farnesene	0.003
Hypericum tetrapterum	12306047	alpha-Muurolene	0.008
Hypericum tetrapterum	5317570	Germacrene D	0.066
Hypericum tetrapterum	5281516	(E,E)-alpha-farnesene	0.042
Hypericum tetrapterum	441005	delta-Cadinene	0.054
Hypericum tetrapterum	92231	Spathulenol	0.009
Hypericum tetrapterum	10398656	alpha-Cadinol	0.013
Hypericum tetrapterum	12403	Heneicosane	0.001
Hypericum tetrapterum	985	Palmitic acid	0.001
Hypericum tetrapterum	5280435	Phytol	0.009
Hypericum tetrapterum	12406	Pentacosane	0.001
Hypericum tetrapterum	93081	beta-Cubebene	0.003
Hypericum tetrapterum	86609	alpha-Cubebene	0.002
Hypericum tetrapterum	10899740	allo-Aromadendrene	0.004
Hypericum tetrapterum	15094	gamma-Muurolene	0.01
Hypericum tetrapterum	519857	Cubenol	0.021
Hypericum tetrapterum	12302243	alpha-Calacorene	0.003
Hypericum tetrapterum	22310	Linalool oxide	0.003
Hypericum tetrapterum	10704181	Humulene epoxide II	0.003
Hypericum tetrapterum	5281553	beta-Ocimene	0.004
Hypericum tetrapterum	8175	Decanal	0.01
Hypericum tetrapterum	15694803	(E)-Cadina-1(6),4-diene	0.001
Hypericum tetrapterum	6429302	(E)-alpha-Bergamotene	0.003
Hypericum tetrapterum	520909	alpha-Himachalene	0.002
Hypericum tetrapterum	15095	Himachalene	0.004
Hypericum tetrapterum	62566	beta-Bourbonene	0.01
Hypericum tetrapterum	10223	delta-Amorphene	0.001
Hypericum tetrapterum	57339298	beta-Copaene	0.001
Hypericum tetrapterum	12306048	alpha-Cadinene	0.002
Hypericum tetrapterum	91753440	alpha-Muurolol	0.012
Hypericum tetrapterum	6429131	Eudesma-4(15),7-dien-1beta-ol	0.006
Hypericum tetrapterum	12388	Tridecane	0.001
Hypericum tetrapterum	10137	Longifolene	0.002
[truncated: 10,870 more rows]
