# Supplementary material for: Structure-based chemical ontology improves chemometric prediction of antibacterial essential oils
Source: Sci Rep. 2024 Jul 1;14:15014. doi: 10.1038/s41598-024-65882-9 (PMC11217266; doi:10.1038/s41598-024-65882-9)
Supplement: Supplementary file 8 — Supplementary Table S7. [file 41598_2024_65882_MOESM8_ESM.xlsx]

## Sheet: Table_S3_SMILES
Table S6. Chemical structures of EO constituents against Escherichia coli.
PubChem CID	SMILES
91747343	CC(=O)O[C@H]1C2CCC(C1(C)C)C2
530427	CC(C1CCC2(C3C1C(CC3)C2=C)C)C
5284507	C=CC(CC/C=C(/CCC=C(C)C)\C)(O)C
89594	CN1CCC[C@H]1c1cccnc1
61346	CCCCCC(=O)C=C
79036	CC1=CC(=O)C(CC1)C(=C)C
12404	CCCCCCCCCCCCCCCCCCCCO
68316	CC(=CCCc1cocc1)C
14104	COc1cc(C)ccc1C(C)C
60968	CC(CC(=O)OC1CC2C(C1(C)CC2)(C)C)C
2345	O=C(c1ccccc1)OCc1ccccc1
10993	OCCC=CCC
6432005	CC1=C2C[C@@H](CC[C@]2(CCC1)C)C(O)(C)C
6428488	CC1=CC2=C(CC[C@@H](C2CC1)C)C(C)C
10363	O=C1C=C(CCC1C)C(C)C
24585	CC1CCC(C(C1)O)C(=C)C
521710	CC1CCC23C1CC(C3(C)C)CC=C2C
11996452	C[C@@H]1CC[C@H]2[C@@H]1[C@H]1[C@H](C1(C)C)CC[C@]2(C)O
8892	CCCCCC(=O)O
7057941	C[C@@H]1CC[C@@H]([C@@H](C1)O)C(=C)C
7462	CC1=CC=C(CC1)C(C)C
11500	CC(=O)NCc1ccccc1
13381	CCCCCCCCC=C
1252759	O=CC[C@H]1CC=C(C1(C)C)C
91746528	CC1=CC2C(CC1)[C@@H](C)CC[C@]2(O)C(C)C
16899	CCCCCC=CC=CC=O
12152388	C=C1CC[C@@H]2[C@@]31[C@@H]1[C@@H](C1(C)C)CC[C@@]23C
88556	C=C[C@@]1(C)CC[C@H](O1)[C@@H](C(=O)CC=C(C)C)C
91730075	CC(=O)OC/C(=C\C1CCC(C2C1=C(C)CC2)C)/C
519721	OCC1=CCC(C=C1)C(C)C
11052747	CC1=C[C@H]2[C@@H](CC1)[C@H](C)CC[C@H]2C(=C)C
12302243	CC([C@@H]1CC=C(c2c1cc(C)cc2)C)C
89664	CC1=C[C@H](O)[C@@H]2C[C@H]1C2(C)C
101985700	CC1=C[C@]23CC[C@@H]1C([C@@H]3CC[C@H]2C)(C)C
91747889	CC1=CCC(CC1)/C(=C\CC1OC1(C)C)/C
608753	CC(=C1CC=C2C(C1)(C)C(C)CC=C2)C
443167	CC(=C)[C@@H]1CC[C@@H](C(=O)C1)C
5281167	OCC/C=C\CC
101664401	C=C[C@@]1(C)CC[C@]2([C@H](C1)CC=C1[C@@H]2CCCC1(C)C)C
5463455	C=C/C(=C\CCC(=C)C)/C
10398656	CC1=C[C@@H]2[C@@H](CC1)[C@](C)(O)CC[C@H]2C(C)C
521405	CC12CC34CC1C2CC4C1(C(CC3)C(C)(C)CCC1)C
5280511	OC/C=C\c1ccccc1
91749998	CC([C@H]([C@@]1(C)CC[C@]2([C@@H]1C(=C)CCC2)C)O)C
11617	C=CCSCC=C
15448	CCCCCCCCCC(O)C
613194	C=C1CCC(C2(C1C(O)C(CC2)C(C)C)C)O
15694803	CC1=CC2=C(CC1)[C@H](C)CC[C@H]2C(C)C
91746712	CC1CCC2C1[C@@H]1[C@@H](C1(C)C)CCC12OC1
91704770	CC1CCC(O)/C(=C\CC2C1CC2(C)C)/C
559040	CCCCCCCCCCC(OC(=O)CCCC)CC
161533	CC(=C)[C@@H]1CC=C2[C@](C1)(C)[C@H](C)CCC2
11317	Cc1ccc2c(c1C)cccc2
12299867	CC(=CC(=O)/C=C(\[C@@H]1CCC(=CC1)C)/C)C
1017	OC(=O)c1ccccc1C(=O)O
5312414	CCCC/C=C\CCCCCCCCCC(=O)O
97747	CCCCCCCCCCCCC1CCC(=O)O1
5318102	C=C1CCC/C(=C/CC(/C=C/C1)(C)C)/C
5352847	C/C/1=C\CCC(C)(O)/C=C/C(CC1)C(C)C
81203	CC(=C)CCC=C(C)C
573534	CC1C=CC(C(=O)C1)C(C)C
31276	CC(CCOC(=O)C)C
7778	O=COCCC(CCC=C(C)C)C
5281522	C/C/1=C/CCC(=C)[C@@H]2[C@@H](CC1)C(C2)(C)C
19602	CCCCCc1ccco1
5280450	CCCCC/C=C\C/C=C\CCCCCCCC(=O)O
443469	C=C[C@@]1(C)CC[C@H]2C(=C1)CC[C@@H]1[C@]2(C)CCCC1(C)C
91456	O=C1C[C@]2([C@@H]([C@@H]1C)C2)C(C)C
527032	CC1=CCC2C(C1C2(C)C)O
91694420	CCC(=O)OCCC1(C)CCC1C(=C)C
15934381	C=C1CCC(=C[C@@H]2[C@@H]1CC[C@@]2(C)O)C(C)C
6440942	O=C/C(=C/[C@@H]1CC[C@H]([C@@H]2C1=C(C)CC2)C)/C
12406	CCCCCCCCCCCCCCCCCCCCCCCCC
62127	CC(=O)OC12CCCC(C1)(C)CCC1C2CC1(C)C
264	CCCC(=O)O
117301	CC1=CCC(CC1)C1(C)CCC(O1)C(O)(C)C
442363	CC([C@H]1CC[C@]2([C@@]31CC[C@@](O3)(C)[C@H](C2)O)C)C
23535	C=CC(OC(=O)c1ccccc1N)(CCC=C(C)C)C
11038	O=C1CC2CC(C1C)C2(C)C
549821	CC(=O)OCCCCCCCCCCC(C=C(C)C)C
107152	CC(=C)C1CCC(C2=C(C1)C(C)CC2)C
17129	CCC(COC(=O)C(CC)C)C
10798883	CC([C@@H]1CC[C@@](c2c1cc(C)cc2)(C)O)C
17525	CCCCCCOC(=O)CCC
15504	CCC1CCCCC1
521318	CC1=CC23CC1CCC3C1(C(CC2)C(C)(C)CCC1)C
7947	Cc1cc(C)cc(c1)C
5317469	C/C=C(\C=C/C=C(C)C)/C
6430162	CCCCCCC/C=C/CCC=O
3084311	CC1=C[C@@H]2[C@H](CC1)[C@](C)(O)CC[C@H]2C(C)C
62367	CC(C12CCC(C2C1)(C)O)C
94334	C[C@@]1(O)CC=C2[C@@](CC1)(C)CCCC2(C)C
8141	CCCCCCCCC
520957	CC1=CCC2C3C1C2(C)CCCC3(C)C
61262	CC(=O)OCC1=CCC2CC1C2(C)C
1549018	CC/C=C\CC1=C(C)CCC1=O
5086419	O=C1CCC2(C(=C1C)CC(CC2)C(O)(C)C)C
7738	OCc1ccc(cc1)OC
564934	CC1(C)CCCC2(C3C1C1C(C21C)C3)C
527271	CC(CC(=O)OCC(C(=C)C)CC=C(C)C)C
7094	C1CCC(CC1)C1CCCCC1
519323	CC1=CCC(C=C1)C(O)(C)C
91226	O=C(C(C)C)OC1CC2C(C1(C)CC2)(C)C
87382688	CCCC/C=C\CCCCCCCC(=O)OCCCC
11276107	CC([C@@H]1CC[C@H]([C@]23[C@H]1[C@H]2[C@@](C)(O)CC3)C)C
521242	CC1=C2C3C(C3(C)C)CCC2(CCC1)C
3081930	C=C[C@@]1(C)Cc2occ(c2C(=O)[C@@H]1C(=C)C)C
31253	C=CC(=C)CCC=C(C)C
3893	CCCCCCCCCCCC(=O)O
3026	CCCCOC(=O)c1ccccc1C(=O)OCCCC
439711	O[C@H]1[C@@]2(C)CC[C@@H](C1(C)C)C2
583109	CC1(C)C2CCC3(C1=CC=CC3(C)C)C2
402	S
535269	CC1CCCC23C1(C)C1C(C1(C)C)CC3O2
520455	CCCCCCCCOC(=O)C(CC)C
92231	C=C1CC[C@@H]2[C@H]([C@H]3[C@H]1CC[C@]3(C)O)C2(C)C
91748735	C[C@@]1(O)CCC2C(=CCCC2(C)C)C1
91730079	OC/C(=C/[C@@H]1C[C@@H](C)[C@@H]2C(=C(C)CC2)C1)/C
19725	CC(C1CCC2(C3C1C2C(=CC3)C)C)C
71361104	CC1=CC[C@H]2[C@@H]([C@@H]1C2(C)C)O
537071	CCCCCCCCCCCCCCCCCCCCCCCCCCCCCCCCCCCCCO
102512379	CC1=CC[C@@H]2C(=C1)[C@H](CC[C@@H]2C)C(C)C
6430826	C=CC(=C)CC(=O)C=C(C)C
66841	C=C1CCC(=CC1)C(C)C
92762	CC1=CCC[C@]2([C@H]1C[C@@H](CC2)C(O)(C)C)C
530428	CC1=CC(=O)C2C3C1C2(C)CCCC3(C)C
10812	Cc1cccc(c1)C(C)C
7644	COC(=O)C=Cc1ccccc1
6184	CCCCCC=O
586685	CCC12C(CCCC2=O)CCCC1=O
91748026	CCC(C(=O)c1c(OC)c(C)c(c(c1OC)C)OC)C
6427117	C[C@H]1CCC[C@]2(C31C[C@@H](C(O3)(C)C)CC2)C
17868	CC1=CCC2(C1C2)C(C)C
8784	OC(=O)C=Cc1ccccc1
101679337	OC/C(=C/CC[C@]1(C)[C@H]2CCC([C@@H]1C2)C)/C
443131	CC(=O)O[C@H]1CC2C(C1(C)CC2)(C)C
6430313	CC(=O)O[C@H]1C[C@@]2(C(C1=C)C2)C(C)C
13849	CCCCCCCCCCCCCCC(=O)O
13192443	CCCCCC1OC(=O)C(=C1C)C
1549025	C/C(=C/COC(=O)C)/CCC=C(C)C
10446	C=CC(=C)CCCC(CCCC(CCCC(C)C)C)C
99856	CC1=C2CC3C(C2(CC1)C(C)CC3)(C)C
5365075	CCCCCCCCCCCCC/C=C\CCCCCCCC
520383	CC1=C2C=C(CCC2(CCC1)C)C(C)C
5319022	CCC/C=C/1\OC(=O)C2=C1CCC=C2
91750097	O[C@@H]1[C@@]2(C)CC[C@]3(C2)C(C1(C)C)CC[C@H]3C
5281517	C=CC(=C)CC/C=C(/CCC=C(C)C)\C
25913	CCCCCCCCCCCCCC=C
7929	Cc1cccc(c1)C
139543	C=CCCCCCCCC=C
26049	CC1=CCC2C(C1)C2(C)C
15560252	CC(=C1CC[C@@H](C2=C(C1)[C@@H](C)CC2)C)C
556963	C=CC1(C)CCC2C(C1C(=C)C)OC(=O)C2C
141999	OC1CCC(C=C1)C(C)(C)C
97829	CC1=CCC2(C3(C1C3)C(C)(C)CCC2)C
6429302	CC(=CCC[C@]1(C)[C@H]2CC=C([C@@H]1C2)C)C
637566	OC/C=C(/CCC=C(C)C)\C
10659	C=CCc1cc(OC)c2c(c1OC)OCO2
442343	CC(=CCC[C@@]([C@H]1CCC(=CC1)C)(O)C)C
16821	CCCCCCCCC1CCC(=O)O1
91750164	C=C1C[C@]23CC[C@@H]1C([C@@H]3CC[C@H]2C)(C)C
91753729	CC1=CC2(C(CC1)[C@@H](CC2)C)C(=O)C(C)C
6428444	CC(=CCCC([C@]12CC[C@](C2C1)(C)O)C)C
7734	CCc1ccc(cc1)CC
3032412	COC(=O)[C@]1(C)CCC[C@]2([C@H]1CC=C1[C@@H]2CC[C@](C1)(C)C=C)C
6427108	O[C@@H]1C2(C)CCC(C1(C)C)C2
12534	CCCCCCCCCCCCCCCCCCCCCCC
12233170	CC([C@H]1CC=C([C@H](C1)O)C)C
93236	CSSCSC
23235	CCCCCCOC(=O)c1ccccc1
12072	CC(=C)C1CCC(C(C1)O)C
573107	O=C1CCCC1C(C1=CCCC1)(C)C
61024	CCCCCCCCOC(=O)C(C)C
12311188	O=C1C[C@H]2C[C@H]([C@@H]1C)C2(C)C
91753440	CC1=C[C@@H]2[C@H](CC1)[C@](C)(O)CC[C@@H]2C(C)C
121677	Cc1ccc2c(c1)C=CCC2(C)C
5283349	CCCCC/C=C/C=C/C=O
69968	CCCCCCCCCCCCCCCCCCOC(=O)C
92178524	C=C1CC[C@]23C[C@H]1C(C)(C)[C@@H]2CC[C@@H]3C
6951358	CC(=O)O[C@@H]1C[C@H](CC=C1C)C(=C)C
62204	C/C=C/C=C
25244198	CC(C1CC[C@]2([C@H]3[C@@H]1C2C(=C)CC3)C)C
7165	CCOC(=O)c1ccccc1
605073	CC1=CCCC2(C31CCC2C(C3)(C)C)C
8914	CCCCCCCCCO
21723995	O[C@H]1C[C@]23C[C@@H]([C@H]1C)C([C@@H]3CC[C@H]2C)(C)C
74128	OCc1ccc2c(c1)cccc2
14167644	C=C1CCCC2(C1C=C(CC2)C(C)C)C
91748736	CC1=CCC[C@]2([C@]31CC([C@@H]3CC2)(C)C)C
520909	CC1=CC2C(CC1)C(=C)CCCC2(C)C
18625188	c1ccc2c3c(c1)Cc2cc3
5365872	C=CC(CC/C=C(/CC/C=C(/CCC=C(C)C)\C)\C)(O)C
10998339	Cc1ccc2c(c1)c1c(C)coc1CC2C
10321	CC#CC#CC(=O)c1ccccc1
91496	CC(=C)C1CCC2(C(C1)O2)C
6429080	CC1=C[C@]2(CC1)[C@H](C)CC[C@H]([C@H]2O)C(C)C
12533611	CCCCCCCCCC/C=C\C=O
522677	CC(COC(=O)CC(=O)C)C
8785	CC(=O)OCc1ccccc1
94143	O=CC1C(=CCCC1(C)C)C
1268040	CC(=O)O[C@H]1C[C@@H](CC[C@@H]1C)C(=C)C
5281516	C=C/C(=C/C/C=C(/CCC=C(C)C)\C)/C
6432454	CC(=C1CC[C@]2(C(C1)[C@@](C)(O)CCC2)C)C
102004667	C/C/1=C/CC2(CC[C@](O2)(C)[C@@H](CC/C(=C/CC1)/C)O)C(C)C
577062	CC1=CC2C(CC1)C(=CCCC2(C)C)C
1268142	O=C1C[C@@H](C)[C@]2(C(=C1)CC[C@H](C2)C(=C)C)C
12306047	CC1=C[C@@H]2[C@H](CC1)C(=CC[C@H]2C(C)C)C
8184	CCCCCCCCCCCO
21572726	CC1CCCC(=C1)C(=C)C
527498	CC(C1CCC2(C(C1)(C)C(=O)CCC2)C)C
519545	OCC1(C)C2CC3(C1CCC3C)CC=C2C
98608	COc1c2ccoc2c(c2c1ccc(=O)o2)OCC=C(C)C
6631	CC1CCC(CC1)C(OC(=O)C)(C)C
7800	CCCCCCCCCCCC(=O)OCC
6432240	C/C/1=C/CC/C(=C\C[C@H](CC1)C(O)(C)C)/C
62044	OC1CC2CC(C1(C)O)C2(C)C
6997	CCc1ccccc1O
12309449	C=C[C@@]1(C)CCC(=C[C@@H]1C(=C)C)C(C)C
16116489	C/C=C/c1cc(OC)ccc1O
121719	C=C1C(=O)CC2CC1C2(C)C
558173	CC(=CC(=O)CC(C1=CC=C(CC1)C)C)C
91508	CC1(C)C2CC3C(C1C2)(C)O3
29593	N#CCCCC(C)C
12311096	OC[C@H]1[C@H]2CC[C@H]3[C@]1(C)CCCC([C@@H]23)(C)C
6429320	CC(=C)[C@H]1CC[C@]2(C(=C(C)CCC2)C1)C
6429078	CC(C1CCC(=O)c2c1cc(C)cc2)C
22212001	O[C@@H]1CCC(=C)C2C(CCC1=C)C(C2)(C)C
7055	Cc1ccc2c(c1)cccc2
61125	CC12CCCC(C2)(O)C2C(CC1)C(C2)(C)C
10944069	C[C@]1(O)CCC[C@@]2([C@@H]1[C@H]1[C@H](C1(C)C)CC2)C
5362620	CCCCC/C=C\CCC=O
228769	CCCCCCCCOC(=O)CC(C)C
524254	C=CC(C(C=C(C)C)OC(=O)C)(C)C
227829	C[C@H]1CC[C@H](CC2=C1CC[C@@H]2C)C(O)(C)C
70917	COC(=O)C=C(CCC=C(C)C)C
91699505	OC/C(=C/C1CCC(C2C1=C(C)CC2)C)/C
535296	O=C1CC2C3C(C1=C)C2(C)CCCC3(C)C
92139	CC(=CCCC(c1ccc(cc1)C)C)C
5317570	C/C/1=C\CCC(=C)/C=C/[C@@H](CC1)C(C)C
6427091	CC1=CC2C(=CC1)[C@@H](C)CCC2C(C)C
84880	OC[C@@H]1CC[C@@H]2C[C@H]1C2(C)C
545611	CCC(CCC(CC(C(C)C)C)C)C
521334	C=C1CCCC2(C1CC(=C(C)C)CC2)C
28937	CCCCC=CCCO
240122	CC(=O)OC([C@@H]1CC[C@@H](C2=C(C1)[C@@H](C)CC2)C)(C)C
11902	COC(=O)c1ccco1
7237	Cc1ccccc1C
12301996	CC([C@@H]1CC[C@@]2([C@H]1[C@@H]1[C@H]2CC[C@]1(C)O)C)C
18827	CCCCCC(C=C)O
1549108	OC/C=C(\CC/C=C(/CCC=C(C)C)\C)/C
10657	CC1=CC[C@@H]2[C@@H](C1)[C@@H](CC=C2C)C(C)C
6428926	Cc1ccoc1CC1OC1(C)C
10878761	C[C@H]1CCC=C([C@@]21CC[C@H](C2)C(O)(C)C)C
10864	CCCCCc1ccccc1
10569	CC(C1=CC2=CC[C@@H]3[C@]([C@H]2CC1)(C)CCC[C@@]3(C)C(=O)O)C
56927990	CC(=CCC[C@H]([C@]12CC=C([C@@H]2C1)C)C)C
643820	OC/C=C(\CCC=C(C)C)/C
101324831	CC([C@@H]1CC[C@@]2([C@H]1[C@H]1S[C@@H]2CCC1=C)C)C
21159022	C/C/1=C/CC/C(=C\C2C(CC1)C2(C)C)/C
122836	CC(=CCCC(c1ccc(cc1O)C)C)C
20837773	O=CC/C(=C\CC=C(C)C)/C
73809332	CC1=CCC2(C(CC1)C(CC2)C(=C)C)C
91710638	C[C@@H](C1=CCC(=CC1)C)CC/C=C(\CO)/C
636822	C/C=C/c1cc(OC)c(cc1OC)OC
91746482	CCC(C(=O)OCC(C(=C)CC)CC=C(C)C)C
5352901	OC/C(=C\CCC(=C)C1CCC(=CC1)C)/C
565709	CC(=C)C1CCC(C2C(=C(C)CC2)C1)C
10899740	C[C@@H]1CC[C@H]2[C@@H]1[C@H]1[C@H](C1(C)C)CCC2=C
30247	CC(=O)OCC(C(=C)C)CC=C(C)C
12217497	O=C1CCC([C@]23[C@H]1C(C)(C)[C@@H](C3)CC2)(C)C
72607	C[C@@H]1CC[C@@H](CC2=C1CC[C@H]2C)C(O)(C)C
8221	CCCCCCCCCCCCCCCCCCO
53955250	CCCCC=CO
14529	Cc1ccc(cc1)C(O)(C)C
11622	CCCCCCCCCCCC(=O)C
10856614	CC1=CCC[C@]2([C@H]1C[C@@H](CC2)C(=C)C)C
6423452	CCCCCCCCCCCCCCOC(=O)c1ccccc1C(=O)OCCCC
101716	CC1CCC2C1C1C(C1(C)C)CCC2(C)O
92632	CC1(O)CCC(C=C1)C(O)(C)C
6427105	O=C1C[C@H]2C[C@@H]([C@H]1C)C2(C)C
10224	CC(C1CCC(c2c1cc(C)cc2)C)C
5366264	C=CC(C/C=C/C(=C)C)(O)C
638011	O=C/C=C(/CCC=C(C)C)\C
10977056	CC([C@@H]1CC[C@@H]([C@@H]2C1=C[C@@](C)(O)CC2)C)C
8815	COc1ccc(cc1)CC=C
521155	CC1=CCCC=C1C
5363523	C/C/1=C/CC/C(=C/CCC(/C=C/C(CC1)C(C)C)(C)O)/C
240	O=Cc1ccccc1
15094	CC1=CC2C(CC1)C(=C)CCC2C(C)C
8167	CCCCCCCCCCOC(=O)C
86895	Cc1ccc(cc1)[C@]1(C)CCCC1(C)C
33934	CC(CCCCCOC(=O)c1ccccc1C(=O)OCCCCCC(C)C)C
5368821	C/C=C(/C=C/C=C(C)C)\C
61361	CCCCC1OC(=O)c2c1cccc2
93019	CC1=CCC(CC1)C(=O)C
6432474	CC([C@H]1CC[C@@H](C(=O)C1)C)C
10726905	CC1=CCC[C@]2([C@H]1C[C@H](CC2)C(=C)C)C
379	CCCCCCCC(=O)O
594234	OC1CC(=C2C(C1)(C)CCC(C2)C(=C)C)C
45056	C[C@@H]1CC[C@@H]([C@H](C1)O)C(C)C
68252	CC(=O)Oc1cc(C)ccc1C(C)C
521214	CC(=C1CCC2(C(C1)C(C)(O)CCC2)C)C
520148	CCC(C(=O)OCCc1ccccc1)C
6532	C=CC(OC(=O)C(C)C)(CCC=C(C)C)C
6428437	C/C=C(\C(=O)O[C@@H]1C[C@H]2C([C@]1(C)CC2)(C)C)/C
8137	CCCCCCC#CC(=O)OC
11030947	C[C@@H]1CC[C@@]23[C@@]1(CCC2)C(=CC3(C)C)C
5362889	C=C/C(=C\C/C=C(/CCC=C(C)C)\C)/C
5353644	C/C/1=C/CC/C(=C\CC(CC1)C(=C)C)/C
6428538	CC(CCC/C(=C/COC(=O)C)/C)CCCC(CCCC(C)C)C
5363269	CCCCCCCC/C=C\CCCCCCCC(=O)OCC
5316879	C/C=C/c1ccc(cc1)OCC=C(C)C
13969536	C=C[C@@]1(C)CC[C@H]2C(=CC[C@@H]3[C@]2(C)CCCC3(C)C)C1
5282109	O=COC/C=C(/CCC=C(C)C)\C
94254	C=CC1(C)CCC(=C(C)C)CC1C(=C)C
62445	CCC(COC(=O)CC(C)C)C
522517	CC1CCC2C(O1)(C)C=CCC2(C)C
14355861	CC(=C)[C@@H]1CC[C@]2(C1)[C@H](C)CCC=C2C
1549109	OC/C=C(/CC/C=C(\CCC=C(C)C)/C)\C
94164	CC(=CCCC1(C)C2CC3C1(C)C3C2)C
61098	CCC(=O)OC(CCC=C(C)C)(C=C)C
11636	CCCCCCCCCCCCCCCCCCCCCCCCCCC
61953	CC1CCC2(O1)C(=CCCC2(C)C)C
31285	CCCCCCCC=C
7057250	CC1=CC[C@H]2[C@@](O1)(C)CC[C@@H]1[C@]2(C)CCCC1(C)C
12304570	CC1=CCC[C@H](C1)C(=C)C
107515	C[C@H]1C[C@H]2[C@@H](CC1=O)C2(C)C
91746554	O[C@@H]1C[C@@]2(C([C@@H]1C)C2)C(C)C
94221	CC(=C)[C@@H]1CC=C([C@H](C1)O)C
8163	CCCCCCCCCC(=O)C
16441	O=CC1=CCC(CC1)C(=C)C
5282724	CCCCCCC/C=C/C(=O)O
14505	CC(=O)c1ccco1
21593535	C=C1CCC[C@@]2([C@H]1[C@@H](O)[C@@H](CC2)C(C)C)C
71552	CCCCCCCCCCCCCCCCC=O
6199	O=c1ccc2c(o1)cc1c(c2)cco1
93375	CC1C=C(C)CCC1C=O
94403	CC(=CCCC(=CCOC(=O)C)C)CCC=C(C)C
12409	CCCCCCCCCCCCCCCCCCCCCCCCCCCCC
5368451	C=C/C(=C/C=C/C(=C)C)/C
5352876	CC/C=C/C=C/C(=O)C
5281	CCCCCCCCCCCCCCCCCC(=O)O
15294	COC(=O)c1ccc(cc1)C=O
14038843	C/C/1=C\CC[C@@]2(C)O[C@@H]2CC(/C=C/C1)(C)C
91750495	OC/C(=C/C/C=C(\C1CCC(=CC1)C)/C)/C
10534	CC(=CCCC1(C)C2CCC(C1=C)C2)C
7714	CCCCCCCC1CCC(=O)O1
6428289	C[C@]1(O)CC[C@H]2C[C@@H]1C2(C)C
538067	OCC1C2C1(C)C(CC2(C)C)O
5352485	OCC1(C)/C=C/C/C(=C/CC/C(=C/C1)/C)/C
20534	CCCCc1ccco1
10281	CC(C1=CC(=O)C(=CC1=O)C)C
91748550	CC([C@@H]1CC[C@@H]2[C@]([C@H]1O)(C)C(=C)CCC2)C
8201	CCCCCCCCCCCCCCCCCC(=O)OC
5282761	CCCCCC/C=C\CCCCCCCCCC(=O)O
91747530	OCC1=CC[C@H](CC1)C(=C)CCC=C(C)C
41209	CCC(CCCCC(CCCC(CCCC(C)C)C)C)C
15098633	Cc1ccc2c(c1)C(C)(C)CCCC2=C
84825	CC(=CCc1occc1C)C
90785	CC1CCC2=C(C)CCC(CC12)C(O)(C)C
6429274	C/C/1=C\CCC(=C)[C@H]2[C@@H](CC1)C(C2)(C)C
196216	CC(C1CCC(=C)C=C1)CC(=O)C=C(C)C
5321293	C=C[C@]1(C)CC[C@H](C(=O)[C@H]1C(=C)C)C(C)C
527192	O=C1CC2C3(C1C)CCC(C3)C(C2=C)(C)C
6451337	CC(=O)CC[C@@H](C(C)C)/C=C/C(=C)C
7463	Cc1ccc(cc1)C(C)C
5352895	CCCCCCCC/C=C\CCOC(=O)C
61016	O=CC(CCC=C(C)C)C
332	COc1cc(C=C)ccc1O
637517	CCCCCCCC/C=C/CCCCCCCC(=O)O
5284503	OCC/C=C/CC
177773	CC1=CCC2(C(=C(CC2)C(C)C)CC1)C
160491	C[C@@H]1CC[C@@H]2[C@H](C3=C(C(=O)C[C@H]13)C)C2(C)C
6429040	CC(=C)[C@H]1CCC(=C)[C@@H](C1)O
5463084	C/C/1=C/CC/C(=C/CC(CC1)C(=C)C)/C
536190	CCCCCCC(=C)C#N
522667	CC1CCC2C31CCC(C(C3)C2(C)C)(C)O
163026212	O=CC1CCC2C(C1)C(CC=C2C)C(C)C
12308614	O=C1CC23C(=C1C)CC(C3(C)C)CCC2C
6429142	CC(=CCC1OC1(C)C1CCC(=CC1)C)C
85567	CC1=C[C@@H]([C@@H](CC1)C(C)C)O
91747125	C=C1CCC2C(=C1)[C@H](CC[C@@H]2C)C(C)C
6452077	C=C1CCC[C@]2([C@H]1[C@@H](O)[C@@H](CC2)C(C)C)C
440968	CC1=CC[C@H]2C[C@@H]1C2(C)C
10248	C=CCc1cc(OC)c(c(c1)OC)OC
10545	CC(C12CCC(OO1)(C=C2)C)C
5283345	CCCCCCC/C=C/C=O
12757	C=CC1CCCCC1
798	c1ccc2c(c1)[nH]cc2
6432285	C[C@]1(CCO)CC[C@@H]1C(=C)C
24473	CC(=C)C1CCC(C(=O)C1)C
7792	OCCC(CCCC(C)C)C
526762	O=CC1=CC=C(CC1)C(C)C
5283366	CCCCCCCCCCC/C=C/C=O
442460	CC(=O)O[C@@H]1CC2C(C1(C)CC2)(C)C
12046149	CC1=C[C@@H]2[C@@](CC1)(O)[C@H](C)CC[C@H]2C(C)C
8129	CCCCCCCO
10080561	O=CC(=C)C1CCC(=CC1)C
5282108	CC(=O)/C=C/C1C(=CCCC1(C)C)C
162747	CC(=O)OC1C2CC=C(C1C2(C)C)C
89488	O=CC1=CCC(CC1)C(C)C
7247	Cc1ccc(c(c1)C)C
91747164	CC1=C[C@@H]2[C@@]3(CC1)[C@H](C)CC[C@H]3C(O2)(C)C
6616	C=C1C2CCC(C1(C)C)C2
5369997	O=C/C(=C/CC1=C(C)CCCC1(C)C)/C
10686	Cc1c(C)cccc1C
2752597	O=Cc1ccc(c(c1C)C)C
14105907	CC1=CC[C@]2(CC1)[C@H](C)CC[C@H]2C(O)(C)C
8222	CCCCCCCCCCCCCCCCCCCC
13893400	O=C1C[C@]2(C)CCCC([C@@]32[C@H]([C@H]1C)C3)(C)C
28930	C=C1CC2C(C1CC2)(C)C
5364479	O=CCCCCCCCCC/C=C\CCC
520826	CC(=C)C1CCC(=C2C(C1)C(C)CC2)C
6427087	CCCCC/C=C\C=C\C=O
5281149	CCCCCCC/C=C\CC#CC#C[C@@H](C=C)O
8500	Cc1ccc(cc1)C(=O)C
5373545	C=C/C=C/c1c(C)cc(cc1C)C
454	CCCCCCCC=O
6429131	C=C1CC[C@H]([C@]2(C1CC(=CC2)C(C)C)C)O
6429281	CC(=C)[C@H]1CC[C@]2(C(C1)[C@](C)(O)CCC2)C
77140901	CC(=O)OCCC1(C)CCC1C(=C)C
6431022	C[C@H]1CC[C@@H]2[C@H]1C(=O)OC=C2C
5312378	CCCCCC/C=C\CCCC(=O)O
10402	CC(CC(=O)O)CCC=C(C)C
14038848	CC1=C2CCC(C2C2C(CC1)C2(C)C)(C)O
246728	CCCCCC(=O)CC
6429303	CC(=CCC[C@@]1(C)[C@H]2CC=C([C@@H]1C2)C)C
110745	CC1CCC2(C1C1C(C1(C)C)CCC2C)O
19105569	O=COc1ccccc1C
74819460	CC1CCC23C1CCC3(C)C=C(C2C)C
8257	C=CC(O)(C)C
11006	CCCCCCCCCCCCCCCC
27209	O=C1C=C2C(O1)(C)CCCC2(C)C
440967	C=C1CC[C@H]2C[C@@H]1C2(C)C
51351708	CC1=CC[C@@H]2C(=C1)[C@H](CC[C@H]2C)C(C)C
984	CCCCCCCCCCCCCCCC=O
8794	N#CCc1ccccc1
643237	CC1=CC=C[C@]2([C@H]1Cc1c(C2)occ1C)C
21006	CCCCCCCCOC(=O)CCCCC
526657	CC(C1CCC(C=C1)(C)O)C
5352557	CC/C=C/CCOC(=O)C
6429048	C=C1CC[C@@H](O)C(=C)CCCC(CC1)(C)C
61048	CC(COC(=O)c1ccccc1)C
8158	CCCCCCCCC(=O)O
1753956	CC1(C)[C@H]2CC[C@@]3([C@]1(O)CCCC3(C)C)C2
145709765	O=C/C/1=C/[C@@H]2[C@@H](C2(C)C)CC/C(=C\CC1)/C
30875	C=CCCCCCCCCCCC=C
91753561	C=CC1(C)C[C@H]2C=C(C)CC[C@@H]2C(O1)(C)C
5365027	CCCCCC/C=C\CO
5365573	C=C/C=C/CC/C(=C/C(=O)CC/C=C/C=C)/O
6429376	CC(=C)C1CC=C2[C@@](C1)(C)[C@@H](C)CCC2
1713001	C/C(=C/CCC(=O)C)/CCC=C(C)C
88693	CC(=O)OC1(C)CCC(CC1)C(=C)C
91262667	C=CC(=C(C)C)CC(C)C
73114	C=C[C@@](CC[C@H]1[C@](C)(O)CCC2[C@]1(C)CCCC2(C)C)(O)C
21059	CCc1occc(=O)c1O
23204	CC1=CCC(C)(C)C=CCC(=CCC1)C
5352470	C/C/1=C\CCC2(C)OC2CC(/C=C/C1)(C)C
61293	CCCC(CC(=O)OCC)O
6451956	C[C@H]1C[C@@H]2[C@H](CC1=O)C2(C)C
91747180	C=C1CC[C@H]([C@@]2([C@H]1C1C(C1C(C)C)C2)C)O
10354	CC1=CC(CCC1)C(=C)C
18591	CCCCCCC(C)C
520984	CC1=CC2C(CC1O)C2(C)C
638500	C/C(=C\CC/C(=C/COC(=O)C)/C)/CCC=C(C)C
91753474	CC(=O)O[C@H]1C[C@H](C)[C@H]2C[C@@H]1C2(C)C
1254	CC1CCC(C(C1)O)C(C)C
5368797	OC/C(=C/CCC1(C)C2CC3C1(C)C3C2)/C
10236014	O=Cc1c(C)ccc(c1C)C
8835	CCCC(=O)OCCC(CCC=C(C)C)C
7501	C=Cc1ccccc1
6452061	CC(=C)[C@H]1CC[C@]2([C@@H](C1)O2)C
6432223	O=C[C@@H]1[C@H](C1(C)C)C=C(C)C
12480741	O=C1C[C@@]2(CC=C1C)[C@@H](C)CC[C@H]2C(C)C
5315347	C/C/1=C\CC/C(=C/C2C(CC1)C2(C)C)/C
519743	CC1CCC2(C3(C1CC(C2=C)CC3)C)C
9548595	C/C=C(\C(C)C)/CC[C@H]([C@H]1CC[C@@H]2[C@]1(C)CC[C@H]1C2=CC[C@@H]2[C@]1(C)CC[C@@H]([C@H]2C)O)C
442393	C=C1CCC[C@]2([C@H]1C[C@@H](CC2)C(=C)C)C
528759	CC1CCC2C1C1C(C1(C)C)CCC12OC1
94657831	CC1=C2C[C@H]3C([C@]2(CC1)[C@H](C)CC3)(C)C
91746582	CC1(C)CCCC2(C3C1C2C(CC3)(C)O)C
5281384	C/C/1=C\C[C@@H](CC/C(=C/CC/C(=C/CC1)/C)/C)C(=C)C
67524	C1CCCCCCCCCCCCC1
5354833	CCCCCC/C=C\C=O
90351	CC1=CC[C@@]2(CC1)[C@H](C)CC[C@H]2C(=C)C
93135	CC(=CCC[C@H](c1ccc(c(c1)O)C)C)C
10491888	CC(=O)OC([C@@H]1CC[C@@]2([C@@H](C1)C(=C)CCC2)C)(C)C
530816	CC(C1CCC2(C1C1C(=CCC21)C)C)C
92793	CC1CCC(=C(C)C)C(C1)O
527428	CC1=CCC(CC1)(O)C(=C)C
1183	COc1cc(C=O)ccc1O
102024	CC(=O)O[C@@H]1C[C@@H](CC=C1C)C(=C)C
12309006	C/C=C\C(=O)C1=C(C)C=CCC1(C)C
42608181	CC(=C)[C@H]1CCC(=C)[C@@]2(C1)CCC[C@@H]2C
93081	CC([C@@H]1CC[C@H]([C@]23[C@H]1[C@H]2C(=C)CC3)C)C
44237348	C[C@@]1(O)C[C@@]23C[C@H]1CCC3[C@@]1(C(CC2)C(C)(C)CCC1)C
5352437	CC(=CCC/C(=C/1\CCC(=CC1)C)/C)C
7651	CC(CC(=O)OCc1ccccc1)C
91748524	C=C[C@@]1(C)CC(=O)C(=C(C)C)C=C1C(C)C
13893399	O=C1C[C@]2(C)CCCC([C@@]32[C@H]([C@@H]1C)C3)(C)C
97744	CC(c1ccccc1)C(=O)C
519662	CC1=CC2C(CC1)C(C)(O)CCC2C(C)C
92776	CC(=CCC[C@@H]([C@H]1CC=C(C=C1)C)C)C
8203	CCCCCC=CCC=CCCCCCCCC(=O)OC
10910653	C[C@@H]1CCC2=C(C)CC[C@@H]3[C@H]([C@H]12)C3(C)C
5318557	C/C=C/c1cc(OC)c(c(c1)OC)OC
579804	CC(=C)CCCC(c1ccc(o1)C)(C)C
11367125	CC([C@@H]1CC[C@@H](C(=O)C1)C)C
21775138	C=C1CCC[C@]2([C@H]1[C@@H]1[C@@H](C1(C)C)CC2)C
519960	CC(C1CCC2(C3C1C1C(C21C)C3)C)C
7461	CC1=CCC(=CC1)C(C)C
6428416	CC(=C)C1CCC2C(C1)(C)C(=CCC2)C
1549019	CC/C=C/CC1=C(C)CCC1=O
91748522	C[C@H]1CCCC(=C)C2C1CC(C2)C(O)(C)C
583089	CC(=C)CC=C1C(=C)C2CC2CC1(C)C
12313019	CC1=C[C@H]2[C@@H](CC1)C(=C)CC[C@H]2C(C)C
2682	CCCCCCCCCCCCCCCCO
526687	CC1CCC2C1C1C(C1(C)C)C=CC2=C
4426320	C=C1C(=O)OC2C1CCC(=C)C1C2C(=C)CC1
8194	CCCCCCCCCCCC=O
91749707	C/C/1=C\[C@@H](CCC/C(=C/CC1)/C)C(=C)C
578237	CC1=CCCC(C1=C)(C)C
11614	CCCCOC=O
519326	C=CC1(C)CCC2C(=C1)CCC1C2(C)CCCC1(C)C
6452086	CC(=C)[C@@H]1CC[C@@]2(C(=C(C)C(=O)CC2)C1)C
6987	CC1=CC(=O)C(CC1)C(C)C
91749849	C=C1C(O)CC2C3C1C2(C)CCCC3(C)C
74138	CCCCCCCCCCCCCCCCCCCCC=C
5352771	CCCC(=O)OC/C=C(/CC/C=C(/CCC=C(C)C)\C)\C
5315157	CC1CCC(C2=C(CCC12)C)/C=C(\C(=O)O)/C
71308801	OC1CCC([C@@]23[C@@]41C2CC(C4(C)C)C3)(C)C
234836	CCC(=O)c1ccc(cc1O)OC
14105916	CC1=CC2C3(CC1)C(C)CCC3C(O2)(C)C
97932	OCC1C(=CCCC1(C)C)C
31404	Cc1cc(c(c(c1)C(C)(C)C)O)C(C)(C)C
5280489	C/C(=C\C=C\C=C(\C=C\C=C(\C=C\C1=C(C)CCCC1(C)C)/C)/C)/C=C/C=C(/C=C/C1=C(C)CCCC1(C)C)\C
10853	NC(=O)NCc1ccccc1
101708	CC1=CC2C(CC1)C(=CCC2C(C)C)C
519400	CCCCCC(CCCC)CCC
6427476	C=C1C=CC2CC1C2(C)C
6440527	C/C/1=C/CC/C(=C\C[C@H](CC1)C(=C)C)/C
521243	CC1CCC2C(C3=C(CCC13)C)C2(C)C
1757003	C/C(=C\C=C\C(=O)C)/CCC=C(C)C
1201518	O[C@@H]1C[C@H]2C([C@]1(C)CC2)(C)C
5357157	C=CC(OC(=O)C)(CC/C=C(\CCC=C(C)C)/C)C
625348	C=CC1(C)CCC2C(=CCC3C2(C)CCC(=O)C3(C)C)C1
637563	C/C=C/c1ccc(cc1)OC
5320698	C/C/1=C\C/C=C/C/C(=C/CC1)/C
11138655	CC1=CC=C[C@@]2([C@H]1C[C@@H](CC2)C(O)(C)C)C
176983	CC1=CC=C(CC1)C(=C)C
326	O=Cc1ccc(cc1)C(C)C
7351	CC(COC(=O)C(C)C)C
5377896	C/C/1=C/CC/C(=C\C/C=C(\C=C/C(CC1)C(C)C)/C)/C
323	O=c1ccc2c(o1)cccc2
14088350	O=C1CC2CC1C(C2=C)(C)C
20960	CC(=O)OC1(CCC(=CC1)C)C(C)C
101289803	CC([C@@H]1CC[C@@]2([C@@H]3[C@H]1[C@@H](O)[C@@]2(C)CC3)C)C
11467	CC(=C1CCC(CC1)(C)O)C
10819	OCC1=CCC(CC1)C(=C)C
91704131	CC1CCC23C1C2C(CCC3C)C(O)(C)C
44559813	C=C1C[C@]23C[C@@H]1CC[C@H]3[C@]1([C@H](CC2)C(C)(C)CCC1)C
5363099	CC(=CC/C=C(\C1CCC2(C(C1)O2)C)/C)C
12407	CCCCCCCCCCCCCCCCCCCCCCCCCC
8554	COC(=O)c1ccccc1C(=O)OC
8176	CCCCCCCCOC=O
91457	C=C1CCC[C@]2([C@H]1C[C@@H](CC2)C(O)(C)C)C
103653	CCC(COC(=O)c1ccccc1)C
9223	c1ccc2c(c1)occ2
64685	OC1CC2C(C1(C)CC2)(C)C
543323	OCCC(CCCC(=C)C)C
31291	CCCCCCCCCCCCCC=O
529752	CCC(=O)OC1C2CC=C(C1C2(C)C)C
445070	OC/C=C(/CC/C=C(/CCC=C(C)C)\C)\C
8079	C1CCC=CC1
16724	CC(=C)[C@H]1CC=C(C(=O)C1)C
5363207	CCCCCCC/C=C/COC(=O)C
61041	O=CC1=C(C)C=CCC1(C)C
534398	CC1CCC2C1C1C(C1(C)C)CC1C2(C)O1
341779	CC(=CCCC1(C)OC2(C)CCC1CC2)C
6429022	CC([C@H]1CC[C@@H](c2c1cc(C)cc2)C)C
175002	CC(=O)OC1CC2CCC1(C)OC2(C)C
6427486	CC(=O)OC([C@@H]1CC[C@@]2(C(C1)C(=CCC2)C)C)(C)C
521851	CC1CCC(=CC1)C(=C)C
10106	CC(C12CCC(O2)(CC1)C)C
7093102	C[C@@H]1CCO[C@H](C1)C=C(C)C
5365883	C=C/C(=C/C/C=C(/CC/C=C(/CCC=C(C)C)\C)\C)/C
10867444	C[C@@H]1CC[C@@]23[C@H]1CC[C@@]3(C)CC(=C2C)C
12309814	C=C1CCC[C@]2([C@@H]1C[C@H](CC2)C(=C)C)C
126537	CC1=C[C@H]2[C@@H](CC1)[C@@H](CO2)C
62385	Cc1ccc(cc1)C(=C)C
4276	C=CCc1cc(OC)c2c(c1)OCO2
1711945	C/C(=C\CC/C(=C/CCC(=O)C)/C)/CCC=C(C)C
442027	CC(c1cc2CC[C@@H]3[C@](c2cc1O)(C)CCCC3(C)C)C
235414	O=C1CCCCCCCCCCCCCCO1
5322111	C/C/1=C/CCC(=C)C2C(CC1)C(C2)(C)C
91748848	O=CC1CC[C@]2([C@@]3([C@H]1C3)C(C)(C)CCC2)C
10888100	CC1=CC[C@H]2[C@H]([C@@H]1C2(C)C)O
543405	CC1CCCCCCCCCCCC(=O)O1
527143	OCC(=C)C1CCC(=CC1)C
584965	CC12CCCCC2=CCCC1
7127	C=CCc1ccc(c(c1)OC)OC
565280	CC(=C)C1CCC(C2C1O2)(C)O
6428281	CC1=CC[C@]2(CC1)[C@H](C)CCC2=C(C)C
591309	C=CC1(C)CCC(C(=O)C1C(=C)C)C(C)C
91753606	OC1CCC(=C)[C@@H]2[C@@H](CCC1=C)C(C2)(C)C
5315649	CC(=CCCC1=CCCC(C1)C(=C)CCC=C(C)C)C
6428433	CC(=C)C1CCC2(C(C1)[C@](C)(O)CCC2)C
8452	O=C1CCCC1
91723677	CC1=CC[C@@H]2C(=C1)[C@@H](CC[C@@H]2C)C(C)C
11127402	CC1(C)[C@H]2CC[C@@]3(C1=CCCC3(C)C)C2
11877394	CC(=C)[C@@H]1CC[C@@]2([C@@H](C1)[C@@](C)(O)CCC2)C
15560333	CC(=C)[C@@H]1CC[C@]2([C@H](C1)[C@@](C)(O)CCC2)C
7797	CCCCCCC(=O)OCC
6429357	CC(=C)[C@@H]1CC[C@H](C2=C(C1)[C@H](C)CC2)C
7674	CCOc1ccccc1
68148	C=CCc1ccc(cc1)O
10128	CC1(O)CCC2CC1C2(C)C
12314286	C=C[C@@]1(C)CC[C@H]2C(=C1)CC[C@@H]1[C@]2(C)CCC[C@@]1(C)CO
76419358	C=CC1(C)CCC2C(C1C(=C)C)C2(C)C
7583	c1ccc(cc1)Oc1ccccc1
92783	CC(c1c(O)ccc2c1CC[C@@H]1[C@]2(C)CCCC1(C)C)C
558221	CC(=CC(=O)CC(c1ccc(cc1)C)C)C
31234	OCCCc1ccccc1
14830706	CC1=CCC(=CC1)C1(C)CCCC1(C)C
10694	Cc1cc(C)c(c(c1C)O)C
69301	COc1cc(OC)cc(c1)OC
61123	O[C@@H]1[C@@]2(C)CC[C@@H](C1(C)C)C2
91416189	CC1=CC[C@@]23C[C@@H]1[C@]2(C)CCCC3(C)C
25202482	CC(=CCCC(C12CCC(=C)C2C1)C)C
92770	CC1CCC2C1C(=O)OC=C2C
86609	CC(C1CCC(C23C1C2C(=CC3)C)C)C
643779	O=C/C=C(\CCC=C(C)C)/C
101731	CC1CCC2=C1CC1CCC2(C1(C)C)C
119627	CC1CC2C(C3C1O3)C2(C)C
61812	CCCCOC(=O)C(CC)C
5352250	CCCCCCCCCCCCC/C=C/CC
5367706	CC/C=C\CCOC(=O)c1ccccc1
12389	CCCCCCCCCCCCCC
61030	CCCCCCCCOC(=O)CCC
15825504	C=C1CCC2C(C(=C)CCC1=O)CC2(C)C
3084331	CC1=C[C@@H]2[C@H](CC1)[C@@](C)(O)CC[C@H]2C(C)C
32809	CCC=CCCOC(=O)c1ccccc1
90806	CC1=CCC(CC1)C1(C)CCC(C(O1)(C)C)O
94275	CC(=C)[C@@H]1CCC(=C2[C@@H](C1)[C@@H](C)CC2)C
97883	CCC(COC(=O)C(C)C)C
91354	CC1CCC2C1C1C(C1(C)C)CCC2=C
13308	O=C1C=C[C@]2(C(=C1)CC[C@@H]1[C@@H]2CC[C@]2([C@H]1CC[C@@H]2O)C)C
12613	CC(CCOC(=O)CC(C)C)C
460	COc1ccccc1O
5365991	C/C(=C/COC(=O)C(C)C)/CCC=C(C)C
6430796	CC([C@@H]1CC[C@]2([C@@H](C1=O)O2)C)C
146808	CC1CCC=C2C1(C)CC(CC2)C(O)(C)C
527205	CC1CCCC2(C1C=C(CC2)C(=C)C)C
241	c1ccccc1
5281531	OC/C(=C\CCC1(C)C2CC3C1(C)C3C2)/C
91746472	CC(=O)OC1C[C@]23C[C@@H](C1=C)C(C3CC[C@H]2C)(C)C
6427493	CC(=O)O[C@]1(C)CC[C@@]2(C1C2)C(C)C
5318673	C=C[C@]1(C)CC[C@H](C(=O)C1=C(C)C)C(C)C
177072	CC(=C1C[C@]2(C)[C@@H](C)CCCC2=CC1=O)C
118284	CC(CCC1C(=CC(=O)CC1(C)C)C)O
7128	CC=Cc1ccc(c(c1)OC)OC
5283324	CCCCC/C=C/C=O
95376	OCC(c1ccc(cc1)C)C
5283321	CC/C=C/C=C/C=O
46187190	CC([C@@H]1CC[C@@H]([C@]23[C@H]1[C@H]2[C@@](C)(O)CC3)C)C
220639	CCCCCN(=O)=O
5281534	C=C/C(=C/C/C=C(/CC/C=C(/C=O)\C)\C)/C
6932	COc1ccc(cc1C(C)(C)C)O
91753533	CC([C@@H]1CC[C@@H](C2C1=C[C@@](C)(O)CC2)C)C
11106484	CC(=CCC[C@@]1(C)[C@H]2CC[C@@H](C1=C)C2)C
600322	O=C1C=CC2C3(C1(C)C)CCC(C3)C2(C)C
11468	CC(C1=CCC(CC1)(C)O)C
5316216	C/C/1=C\CCC(C)C(=O)CC(C(=O)C1)C(C)C
441005	CC1=C[C@@H]2C(=C(C)CC[C@H]2C(C)C)CC1
7460	CC1=CCC(C=C1)C(C)C
12408	CCCCCCCCCCCCCCCCCCCCCCCCCCCC
712	C=O
10975	C=CC(=C)CCCC(O)(C)C
1549107	OC/C=C(\CC/C=C(\CCC=C(C)C)/C)/C
1549026	C/C(=C\COC(=O)C)/CCC=C(C)C
121709	CC(COC(=O)C=C(C)C)C
8748	CC(=C)C1CCC(CC1)(C)O
5144	C=CCc1ccc2c(c1)OCO2
15586710	C=CC1(C)CCC2C(=CCC3C2(C)CCCC3(C)CO)C1
86753	OCC(C1CCC(=CC1)C)C
15118057	C=C1CCC(=O)C2(C(C1)C(CC2)C(C)C)C
5315406	C=CC(/C=C/C(O)(C)C)(C)C
588771	CC1(C)C2C=CC3(C1=CC=CC3(C)C)C2
525551	CC12C=CC(C1)C(C2)(C)C
15270	CCCCCCCCCCC(C)C
12304104	OCC(=C)C1CCC2(C(C1)C(=C)CCC2)C
5851118	C/C=C\c1cc(OC)c(c(c1)OC)OC
22310	C=CC1(C)CCC(O1)C(O)(C)C
21671	CC1=CCC(CC1)C(C)C
8090	CCCCCCCCCCCCCCCC(=O)OCCCC
12366	CCCCCCCCCCCCCCCC(=O)OCC
92780	CC(C1CCC(=O)C=C1)C
5365706	OCC/C=C/C/C=C/CC
5352516	CC(=C/C=C/CC(O)(C)C)C
91730038	OCC(=C)[C@@H]1CC[C@@]2(C(=C(C)CCC2)C1)C
94266	CC(=O)OC1CC2(C(C1=C)C2)C(C)C
556685	OC1CCC=CC1
32735	O=C1CCC2CC1C2(C)C
29096	C=CC(CCCC(O)(C)C)C
76525349	CC(=O)OC(C1CCC2(C(=C(C)CCC2)C1)C)(C)C
637776	C/C=C/c1ccc(c(c1)OC)OC
610072	CC1(C)CC2(C3(C1CCC2(C)CCC3)C)O
5283361	CCCCCCCCC/C=C/C=O
91195	CC1=CC(=O)C2(C1C2)C(C)C
8130	CCCCCCC=O
5367785	C/C=C(/C(=O)OC/C=C(/CCC=C(C)C)\C)\C
18597	Oc1ccc(c(c1)C)C(C)C
5280435	OC/C=C(/CCC[C@@H](CCC[C@@H](CCCC(C)C)C)C)\C
5318517	OC[C@]1(C)[C@H](O)CC[C@@]2([C@@H]1CCC(=C)[C@H]2C/C=C/1\[C@H](O)COC1=O)C
14475467	CC(=C1CC=C2[C@](C1)(C)[C@H](C)CC=C2)C
3322	CCCCCCCC=CCC#CC#CC(C=C)O
519857	CC1=CC2C(CC1)(O)C(C)CCC2C(C)C
15095	CC1=CC2C(=C(C)CCCC2(C)C)CC1
442347	CC1=CC[C@@]2([C@@](CC1)(O)[C@H](CC2)C(C)C)C
537551	O=CC1CCC(=C(C1)C)C
8888	C=CC(CCC=C(CCC=C(C)C)C)(O)C
5373819	O=C/C=C/c1cccc(c1)OC
165536	O=C1C=C2CCC[C@H]([C@@]2([C@H]2[C@@H]1C2(C)C)C)C
10460	CCCC=CC=O
12523	CCC(CCCC(CCCC(CCCC(C)C)C)C)C
7795	CCCC(=O)OCCC(C)C
443470	CC(C1=CC2=CC[C@@H]3[C@]([C@H]2CC1)(C)CCCC3(C)C)C
10225	Cc1ccc2c(c1)c(ccc2C)C(C)C
73285	O=C1O[C@H]2[C@@H](C1=C)C[C@@H]1[C@](C2)(C)CCCC1=C
1549045	C/C=C\c1ccc(c(c1)OC)OC
98976	CCCCCCCCCC(CCCC)C
44584271	C=C[C@@](CC[C@H]1C(=C)[C@H](O)C[C@@H]2[C@]1(C)CCCC2(C)C)(O)C
112005	O=C1CC2CC(C1(C)O)C2(C)C
122485	CC([C@H]1CC[C@@](C=C1)(C)O)C
6428435	CC(=CCCC([C@]12CC[C@@](C2C1)(C)O)C)C
12444758	CC1=CC(=O)[C@@H]2CC1C2(C)C
6985	Cc1ccc(c(c1)C)C(=O)C
7559	COC(=O)Cc1ccccc1
26447	C[C@@H]1CC[C@H](C(=O)C1)C(C)C
91746617	C[C@H]1C2CC[C@]([C@H]3C1CCC(C23)(C)C)(C)O
27866	CC1CCOC(C1)C=C(C)C
5280934	CC/C=C\C/C=C\C/C=C\CCCCCCCC(=O)O
7403	OC(=O)c1ccc(cc1)C(C)(C)C
1549778	C/C(=C\CCC(=O)C)/CCC=C(C)C
102461	OCC1(C)CCCC2(C1CC=C1C2CCC(=C1)C(C)C)C
6988	CC1CCC(=C(C)C)C(=O)C1
6427102	CC(=O)O[C@H]1C2(C)CCC(C1(C)C)C2
107217	CC(=O)OC1C2(C)CCC(C1(C)C)C2
27208	CC(=CCCC(C1(O)CCC(=CC1)C)C)C
28481	CC1CCC=C2C1(C)C1C(C1(C)C)CC2
5315468	CC(=CC/C=C(/C1CCC(=CC1)C)\C)C
61126	CC1=CC(O)C2CC1C2(C)C
160512	CC(=CC(=O)C[C@@H](c1ccc(cc1)C)C)C
15600	CCCCCCCCCC
1551480	C/C(=C\CC/C(=C\COC(=O)C)/C)/CCC=C(C)C
995	c1ccc2c(c1)c1ccccc1cc2
8183	CCCCCCCCCCC=C
188073	C[C@@H]1CCC23C1(CCC2)C(=CC3(C)C)C
58096534	CCCC/C=C\CCCCCCCC(=O)OCC(C)C
595385	CC1=CC2=C(CCC(C2CC1)C)C(C)C
6429136	CC1=CCC2(C(=CC1)C(CC2)C(C)C)C
5355856	CCCC(=O)OC/C=C(/CCC=C(C)C)\C
57339298	CC([C@@H]1CC[C@]2([C@@H]3[C@H]1C2C(=C)CC3)C)C
16211192	C[C@@H]1CC[C@@H]2[C@@H]1[C@H]1[C@H](C1(C)C)CC[C@@]12OC1
10720	CC1=C(C)C2CC1CC2
5317320	C=C/C(=C\C/C=C(\CCC=C(C)C)/C)/C
85734	C=CC(=C)CC(C=C(C)C)O
5281758	C/C=C\c1cc(OC)c(cc1OC)OC
163184238	CC1=CC[C@H]2[C@H]1[C@H]1[C@H](C1(C)C)CC[C@H]2C
5352145	OCC(C(=C)C)C/C=C(/CCC=C(C)C)\C
13969544	C=C[C@@]1(C)CC[C@H]2[C@@](C1)(O)CC[C@@H]1[C@]2(C)CCCC1(C)C
5316074	CC1=Cc2c(CC1)c(C)ccc2C(C)C
8103	CCCCCCO
7136	C=CCc1ccc(c(c1)OC)OC(=O)C
2969	CCCCCCCCCC(=O)O
6436348	C/C/1=C\CC(=C(C)C)C(=O)C/C(=C/CC1)/C
6427502	CC(=O)OC[C@H]1CCC2CC1C2(C)C
6429077	CC([C@@H]1CC[C@@H](c2c1cc(C)cc2)C)C
522296	CC1=CCCC2(C1CC(=C(C)C)CC2)C
25203405	CC1CCC2C1CC1CCC2(C)C=C1C
7362	O=Cc1ccco1
244	OCc1ccccc1
92784	O=C1CCC2(C1C2)C(C)C
80792	CC(=O)Oc1cc(ccc1C)C(C)C
521903	CC1CCC2(C3(C1CC(C2(C)C)CC3)C)O
5352140	CC(=O)OC/C(=C/CCC1(C)C2CCC(C1=C)C2)/C
524260	CC(=O)OC1CC(C)C2CC1C2(C)C
12531	CCCCCCCCCCCCCCOC(=O)C
527144	CC(=O)OCC(C1CCC(=CC1)C)C
12398	CCCCCCCCCCCCCCCCC
11499243	CC1=C(C)C(C(=C)C1=O)(C)C
15560275	C[C@H]1CC[C@H]2[C@@H](C3=C(CC[C@@H]13)C)C2(C)C
6430689	CC(=O)O[C@@H]1C2(C)CCC(C1(C)C)C2
8294	C=CC(OC(=O)C)(CCC=C(C)C)C
6432025	C=C[C@@]1(C)CC[C@H]2[C@@](O1)(C)CC[C@@H]1[C@]2(C)CCCC1(C)C
61303	CCCCCCCCCCCCCC(=O)C
58067884	CC(=C[C@@H]1CC[C@H]([C@@H]2C1=C(C)CC2)C)C
9971144	C=C1CC[C@@H]2[C@]([C@H]1/C=C/c1cocc1)(C)CCCC2(C)C
620819	C=CC1(C)CCC2C(=C1)CCC1C2(C)CCCC1(C)C=O
60998	CC(COC(=O)Cc1ccccc1)C
5282708	CC/C=C/CC(=O)O
61284	OCCC1CC=C(C1(C)C)C
643731	CC/C=C\CC/C=C/C=O
5352845	CCCCCCCCC/C=C/CO
12059	Oc1cccc(c1)C(C)C
21591456	C[C@H]1CCC=C2[C@]1(C)C[C@@H](CC2)C(O)(C)C
8186	CCCCCCCCCCC=O
18818	C=C1CCC2(C1C2)C(C)C
91748908	C/C/1=C/CC(C(C)C)C(/C=C(\CCC1)/C)O
8217	CCCCCCCCCCCCCCCCC=C
16315	C=CCSSSCC=C
442430	C[C@H]1CC[C@H]2[C@H]1C(=O)OC=C2C
527426	CC(C12C=CC(=O)C2C1)C
91753473	C[C@H]1CCC23[C@H]1[C@@H]1[C@@H](C1(C)C)CCC3(O2)C
5320377	C=CC(/C=C/C(=C)C)(C)C
521216	CC1=CCCC2(C1CC(CC2)C(O)(C)C)C
11505	OCc1ccc(cc1)C
188113	CC1=C[C@]2(C3([C@@]1(C)CC[C@H]3C)CCC2)C
10719	CCc1ccc(c2c(c1)c(C)cc2)C
6428327	O=C1CCC2[C@@]31CC[C@H](C3)C(C2=C)(C)C
6450812	C[C@@H]1CC[C@@H]2[C@H]([C@H]3[C@@H]1CCC3=C)C2(C)C
3084581	CCCc1ccc(c(c1)OC)OC(=O)C
16872	CCCCCCOC(=O)C(C)C
2758	CC12CCC(CC1)C(O2)(C)C
85785	CCCCC(CCCC(CCCC(C)C)C)C
91710308	CC(CCC/C(=C/CCC(c1ccc(cc1)C)C)/C)C
101389478	CC([C@@H]1CC[C@@]2([C@@](C1)(CCC2)C(=O)C)C)C
526611	OC1CC2CC1C(=C)C2(C)C
330573	CC(=C)[C@@H]1CC=C([C@@H](C1)O)C
13854255	C=C1CC[C@H]2[C@@H]([C@@H]3[C@@H]1CC[C@@]3(C)O)C2(C)C
22556	CCCCCCCCCCC(=O)C
5281520	C/C/1=C\CC(C)(C)/C=C/C/C(=C/CC1)/C
157139	O=C1CC[C@@H]2C[C@H]1C2(C)C
4133	COC(=O)c1ccccc1O
86597	CC(=CCC=C(C1CCC(=CC1)C)C)C
11142	CC(C1CCC(=C)C=C1)C
8792	CC(CC(=O)OCCc1ccccc1)C
5283335	CCCCCC/C=C/C=O
85568	CC1=C[C@@H]([C@H](CC1)C(C)C)O
6428414	OCC([C@@H]1CC=C(C2C1C=C(C)CC2)C)C
94147	CC([C@]12C[C@@H]2C(=C)[C@@H](C1)O)C
957	CCCCCCCCO
10436	Cc1cc(O)cc(c1)O
5352653	CC(=CC/C=C(\C1CCC(=CC1)C)/C)C
12391	CCCCCCCCCCCCCCC
5315299	OC/C/1=C/CCC(=C)C2C(CC1)C(C2)(C)C
931	c1ccc2c(c1)cccc2
6549	C=CC(CCC=C(C)C)(O)C
5366244	OC/C=C(/CCCC(CCCC(CCCC(C)C)C)C)\C
439250	CC1=CC[C@H](CC1)C(=C)C
5320128	C=CC(CC/C=C(\CCC=C(C)C)/C)(O)C
557222	CCCCCC(=O)OCc1ccco1
12313013	CC(C1CCC2(C3C1C2C(=O)C=C3C)C)C
61942	CC(=C1CCC2(C(C1=O)O2)C)C
101750	CC(=CCCC1=CCC(CC1)C(=C)CCC=C(C)C)C
62387	O=CO[C@H]1CC2C(C1(C)CC2)(C)C
111037	CC(=O)OC(C1CCC(=CC1)C)(C)C
102611	CC(=CCCC(C1CO1)(O)C)C
11387	Cc1ccc2c(c1)ccc(c2)C
519843	C=CC(C(O)(C)C)C=C(C)C
12097	Cc1ccc(o1)C=O
11310474	CC1=CC=C[C@]2([C@@H]1CC(=C(C)C)C(=O)C2)C
7802	CCCCC(=O)CC
11106485	C=C1CC[C@@]23C[C@@H]1C(C)(C)[C@@H]2CC[C@H]3C
329983	CC1CCc2c(C1)occ2C
5320651	CC1CCC2C1CC(CCC2(C)O)C(=C)C
11450	Oc1cccc(c1)C(C)(C)C
5364942	CCCCCCC/C=C/CO
91748041	CC1=C[C@H]2[C@@](CC1)(O)[C@@H](C)CC[C@@H]2C(C)C
5364643	CCCCCC/C=C\CCCCCCCC=O
67178146	OC/C(=C\CC[C@@H](c1ccc(cc1)C)C)/C
12813	CCCCCCC1CCC(=O)O1
522161	CC(C1CCC(=C)C=C1)(O)C
6429076	CC([C@]12CC2C(=C)[C@@H](C1)O)C
91747875	C=C1CCC2C(=C1)[C@@H](CC[C@H]2C)C(C)C
91710334	CC(=CC(CC(=C)C1CCC(=CC1)C)O)C
171455	CC([C@H]1CC[C@@]2([C@@](C1)(C)C(=O)CCC2)C)C
8908	CCCCCCOC(=O)C
12741	CCCCCCCCC(=O)C
11657	CC1CC1
597592	Oc1c(O)cc(cc1O)C(C)(C)C
5365672	CCCCC/C=C/C/C=C/CCCCCCCC(=O)OCC
8843	O=CC=C(CCC=C(C)C)C
519786	CC(CCOC(=O)C(C)C)C
5367382	C/C=C/C/C=C/C=C
12395	CCCCCCCCCCCCCCC=C
442463	CC1=CCC2C(=O)C1C2(C)C
637758	CCOC(=O)/C=C/c1ccccc1
173535	CC(=CCOC(=O)C(C)C)C
5316534	C/C(=C\CCc1cocc1)/CCC=C(C)C
521496	C=C1CCC2C(=C1)C(CCC2C)C(C)C
11972555	CC1=CC[C@]2(CC1)[C@@H](C)CCC2C(O)(C)C
8365	CCOC(=O)c1ccccc1O
13187	CCCCCCCC(=O)C
6429300	C[C@@H]1CC[C@H]2C[C@@]3(C1CC[C@@H]3C)OC2(C)C
79044	CC1=CC2C(CC1)C2(C)C
6431123	C=C1CC[C@]23C[C@@H]1C(C)(C)[C@H]2CC[C@H]3C
5283329	CCC/C=C/C=C/C=O
529621	CC(C1CCC(=C)c2c1cc(C)cc2)C
91749818	CC([C@H]1CC[C@@](c2c1cc(C)cc2)(C)O)C
442409	CC(C1CC[C@]2(C3C1C2C(=CC3)C)C)C
28619	COc1ccc2c(c1)OC(C=C2)(C)C
5373727	C/C/1=C/CCC(=C)/C=C\C(CC1)C(C)C
6544	CC1=CC(=O)CC(C1)(C)C
9895	O=CC1=C(C)CCCC1(C)C
6430797	CC(=CCCC1(C)O[C@]2(C)CC[C@@H]1C=C2)C
637520	COC(=O)/C=C/c1ccccc1
642500	O=Cc1c(O)cc(c(c1C)Cl)O
129864168	C[C@H]1CC[C@H](C(=C1)O)C(=C)C
11173	OCC=C(C)C
6918391	C=C[C@]1(C)CC[C@H](C[C@H]1C(=C)C)C(=C)C
641756	C=C[C@@]1(C)CC[C@H](C[C@H]1C(=C)C)C(=C)C
12311119	C[C@@H]1CC[C@H]2[C@@H]1C(=O)OC=C2C
637511	O=C/C=C/c1ccccc1
90152007	OC/C(=C\CCC1(C)C2CCC(C1C2)C)/C
31289	CCCCCCCCC=O
13304977	C=C1/C=C/[C@@H](CCC(=C)[C@H](CC1)O)C(C)C
9017	CC(CCC=C(C)C)CCOC(=O)C
12314661	CC([C@@]12CC[C@@]3([C@H]([C@H]2O1)O3)C)C
91746686	CC([C@H]1CCC2(C3C1C[C@](O2)(C)CC3)C)C
62465	CCc1ccc(c(c1)OC)O
29073	CC1=CCC2(CC1)C(=C)CCCC2(C)C
5316217	C=C[C@]1(C)Cc2occ(c2CC1C(=C)C)C
10704181	C/C/1=C\CC(C)(C)/C=C/C[C@@]2([C@@H](CC1)O2)C
5281515	C/C/1=C\CCC(=C)[C@@H]2[C@@H](CC1)C(C2)(C)C
6429214	O=CC1=CCC(CC1)C(=C)CCC=C(C)C
6989	Cc1ccc(c(c1)O)C(C)C
6428487	CC1=CCC2(CC1)C(C)CCC2=C(C)C
6428928	O=CC/C(=C/CC=C(C)C)/C
11027	O=C1CC2(C(C1C)C2)C(C)C
12405	CCCCCCCCCCCCCCCCCCCCCC
527227	CC1CCC2C31CCC(C(C3)O)(C2(C)C)C
16656	CCCC(CC(C)C)C
91748749	CC1=C[C@@H]2[C@](CC1)(O)[C@H](C)CC[C@@H]2C(C)C
94579	C[C@@H]1CC[C@H]([C@@H](C1)OC(=O)C)C(=C)C
80790	COc1cc(ccc1C)C(C)C
12388	CCCCCCCCCCCCC
14619932	CC1CCCC23C1(C)CC1C(C2)C1(C3)C
519872	C=CC(C(=C)C)C=C(C)C
6441344	CCC(=O)/C(=C/C1C(=CCCC1(C)C)C)/C
79035	CC12C3C1CC(C2(C)C)C3
6429141	C=C[C@@]1(C)O[C@H]1CC=C(C)C
12306048	CC1=C[C@@H]2[C@@H](CC1)C(=CC[C@H]2C(C)C)C
2346	S=C=NCc1ccccc1
17095	CCCCCCCCCCCC=C
985	CCCCCCCCCCCCCCCC(=O)O
3327	OCC=C(CCC=C(CCC=C(C)C)C)C
14038842	Cc1ccc2c(c1)C(=CC[C@@H]2C)C(C)C
5283356	CCCCCCCC/C=C/C=O
3314	C=CCc1ccc(c(c1)OC)O
12300117	OC/C/1=C/CCC(=C)[C@H]2[C@@H](CC1)C(C2)(C)C
17697	CCCCCCCCCCCCCCC=O
6432225	C[C@@H]1CC[C@@H]([C@H](C1)OC(=O)C)C(C)C
3080635	C=C1CCC[C@]2([C@H]1Cc1c(C2)occ1C)C
86608	CC(=CCCC1(C)C2CC=C(C1C2)C)C
61294	CCCCCCCCOC(=O)CCCCCCC
558521	Nc1ncco1
522673	O=C(C(C)C)OC(C1CCC(=CC1)C)(C)C
92998	CC(C1CCC2(C(C1=O)O2)C)C
519764	CC(C1CCC(=C)C=C1)CCC=C(C)C
638014	CC(=O)/C=C/C1=C(C)CCCC1(C)C
15800949	CC(C(=O)C1C(=O)C(C)(C)C(=O)C(C1=O)(C)C)C
5281168	CCC/C=C/C=O
5281553	C=C/C(=C/CC=C(C)C)/C
12401	CCCCCCCCCCCCCCCCCCC
545626	CCCCCCC(CCCC(C)C)CCC
8635	COC(=O)c1ccccc1N
12315149	CC([C@@]12CCC([C@@H]2C1)(C)O)C
78160	CSCCCCN=C=S
10228	COc1ccc2c(c1CC=C(C)C)oc(=O)cc2
17877	CCc1c(C)cccc1C
6781	CCOC(=O)c1ccccc1C(=O)OCC
6041	CNC[C@@H](c1cccc(c1)O)O
6428461	CC(=CCCC(C1=CCC(=CC1)C)C)C
524194	C=C1CCC2(CC1C1(C)CCCC21C)C
520687	C=C1CC23CC1CCC3C1(C(CC2)C(C)(C)CCC1)C
146672860	CC1=CC[C@H]2[C@@](CC1)(C)CCC2=C(C)C
7057943	C[C@H]1CC[C@H]([C@@H](C1)O)C(=C)C
8181	CCCCCCCCCCCCCCCC(=O)OC
6429038	O=C(C(C)C)Oc1ccc(cc1C(C)C)C
7794	O=CCC(CCC=C(C)C)C
12592	CCCCCCCCCCCCCCCCCCCCCCCC
6427071	COc1cc(C(C)C)c(cc1C)OC
12618691	CC(=C)[C@H]1CC[C@](C=C1)(C)O
14038847	CC([C@@H]1CCC(=C)[C@H]2[C@H]1[C@H](CC2)C(=O)C)C
10421034	CC(=CCC[C@@H]([C@H]1CCC(=CC1=O)C)C)C
91747319	C[C@@H]1CCC2[C@@]3(C1CC[C@@]3(C)CC2(C)C)O
11162521	C/C(=C\C(=O)O)/CC[C@@H]1C(=C)CC[C@H]2[C@@]1(C)CCCC2(C)C
17100	CC1=CCC(CC1)C(O)(C)C
608117	Cc1c2CCCCc2c(c2c1CCCC2)C
520440	O=CC(C1CCC(=CC1)C)C
15690922	CC1=CC2C3(CC1)C(C)CCC3C2(C)C
12533	CCCCCCCCCCCCCCCCCC=O
6429171	CC([C@@]1(O)CC[C@@](C=C1)(C)O)C
10104370	CC(=CCCC(=C)[C@H]1CCC(=CC1)C)C
61040	O=COC(CCC=C(C)C)(C=C)C
20745	CC(CCC=C(C)C)O
10013364	CCCCCCCCCCCC(=O)C=C
92313	CC1=C[C@H]2[C@H](CC1)C(=C)CC[C@@H]2C(C)C
50986185	CC1=C[C@H]2C(=CC1)[C@@H](C)CC[C@@H]2C(C)C
7438	CC(=C)C1CC=C(C(C1)O)C
251510	COc1cc(C(C)C)c(cc1C)O
72724	C[C@H]1CCC[C@]2(C1=C[C@H]1[C@@H](C2)OC(=O)C1=C)C
5368938	C=C/C(=C/C(=O)CC(C)C)/C
85669481	CC(C1CCC2(C1C1OC2CCC1=C)C)C
14525	O=C1C2(C)CCC(C1(C)C)C2
9321	NN
1201551	CC(=CCC[C@@]([C@@H]1CCC(=CC1)C)(O)C)C
79028	OC1CC2CC1CC2
10453	C=CC(CCCC(CCCC(CCCC(C)C)C)C)(O)C
6430754	CC1=C2C[C@@H](CC[C@@]2(CCC1)C)C(O)(C)C
20057139	C=C[C@]1(C)CC[C@H](C[C@@H]1C(=C)C)C(O)(C)C
31244	COc1ccc(cc1)C=O
91748132	CC1=C2CC(=CC[C@]2(CCC1)C)C(C)C
7680	NC(=O)Cc1ccccc1
5368956	C=C/C(=C\C(=O)CC(C)C)/C
7983	CCCCOC(=O)CCC
527220	CC(C1=CC2C(CC1)(C)CCCC2(C)O)C
92812	C[C@@H]1CC[C@H]2[C@@H]1[C@H]1[C@H](C1(C)C)CC[C@@]2(C)O
101395124	C=CC(CC/C=C(/C/C=C/C(=C)C)\C)(O)C
84532	O=C1C[C@H]2C[C@@H]([C@@H]1C)C2(C)C
442351	CC1=CC[C@@]2(CC1)C(=CCCC2(C)C)C
5370101	CC(=C/C=C/C(=O)C)C
180537	O[C@@H]1C[C@@H]2C[C@H]1C(=C)C2(C)C
6054	OCCc1ccccc1
90805	CC1CCC2C1=CC(CCC2C)C(=C)C
518472	O=COC1CC2C(C1(C)CC2)(C)C
29408	CC1CCC23C1CC(C3(C)C)CCC2C
10586	CC(=CCCC(C1CCC(=CC1)C)(O)C)C
3033866	CC(=CCC/C(=C\1/CCC(=CC1)C)/C)C
5470187	C/C/1=C\CC(C)(C)/C=C/C(=O)/C(=C/CC1)/C
61130	O=CC1=CCC2CC1C2(C)C
11105550	CC(=C)[C@@H]1CC[C@](C=C1)(C)O
93073	O=C1C2CCC(C1(C)C)C2
5320249	C=C/C(=C/CCC(=C)C)/C
5971	C=CCN=C=S
11820258	C/C/1=C\CC/C(=C/[C@@H]2[C@H](CC1)C2(C)C)/C
6344	ClCCl
14239488	C=CC1(C)CC=C2C(C1)CCC1C2(C)CCCC1(C)C
13874489	CC1=C[C@H]2[C@H]([C@@H](C1)O)C(=C)CC[C@@H]2C(C)C
577203	CC(C1C(O)CC2(C3C1C2C(=CC3)C)C)C
100197	C=CC(C(C=C(C)C)O)(C)C
595137	C=C1CCC2C(=C(CCC2C)C(C)C)C1
8209	CCCCCCCCCCCCCCO
68142	CCCCCCCc1cc(O)cc(c1)O
6450269	OC/C(=C/CC[C@]1(C)[C@H]2CC[C@@H](C1=C)C2)/C
20453786	CCCCCC1=CC=CCC1
6428431	C=C/C(=C/C(=O)C=C(C)C)/C
61096	CCCCCCCCOC(=O)CC
10231	C=CCc1cc2OCOc2c(c1OC)OC
12304273	CC(=CCC[C@H](C1=CC=C(CC1)C)C)C
19310	CSSSC
5283339	CCCC/C=C/C=C/C=O
91750370	O[C@@H]1CC/C(=C/2\[C@@H](C/C=C\1/C)C(C2)(C)C)/C
10282	CC1=CC(C(CC1)C(C)C)O
12309890	CC1=CCC2C1C(=O)C2(C)C
5319706	CC/C=C\C/C=C\C/C=C\CCCCCCCC(=O)OC
6431301	CC(=O)OC1[C@H]2CC=C([C@@H]1C2(C)C)C
6429099	COC(=O)C1=CCC2CC1C2(C)C
5320250	C=C/C(=C\CC=C(C)C)/C
442402	CC1=CC[C@]2([C@@]3([C@H]1C3)C(C)(C)CCC2)C
5318734	CC(=C1CC[C@@]2([C@@H](C1)[C@](C)(O)CCC2)C)C
17516	CNC(=O)Oc1cc(C)cc(c1)C(C)C
14165630	O=CCC1C(=C)CCC2C1(C)CCCC2(C)C
449290	CC(=C)[C@@H]1CC[C@]2([C@@H](C1)O2)C
6429112	O=CC1=CCC(=CC1)C(C)C
6429039	CC(CC(=O)OC/C=C(\CCC=C(C)C)/C)C
9548702	C[C@@H]1CC[C@@]23C[C@@H]1C(C)(C)[C@@H]2CC[C@H]3C
12315160	CC([C@]12C[C@@H]2C(=C)[C@H](C1)O)C
7772	CCC(=O)OCCC(C)C
93320	CSCCCCC#N
12412	CCCCCCCCCCCCCCCCCCCCCCCCCCCCCCCCCCCC
11031534	CCCCCCC/C=C/C(=O)NCC(C)C
21675005	C[C@@H]1CCC=C([C@]21CC[C@H](C2)C(O)(C)C)C
527256	CC1CCCC2(C1=CC(CC2)C(O)(C)C)C
92131	C=CC(CC[C@H]1C(=C)CC[C@@H]2[C@]1(C)CCCC2(C)C)(O)C
91750039	C=C1CC[C@H]([C@]2(C(=C1)[C@@H](CC2)C(C)C)C)O
5362876	OCC/C(=C\CC=C(C)C)/C
6428442	CC(=C)[C@@H]1CCC(=C)[C@H](C1)O
7711	O=COCCc1ccccc1
25147318	CC(=CCC[C@H]([C@@]12CC=C([C@H]2C1)C)C)C
13576	CCCCCCCC(=O)CC
161716	COc1ccc(cc1C(C)C)C
442462	CC(=C)[C@H]1CC(=O)[C@]2([C@@H](C1)O2)C
95779	CC(c1cc(O)c(cc1O)C)C
61206	CC(=CCCC(=CCCC(=O)C)C)CCC=C(C)C
15266	CCCCCCCCCCCCCCC(C)C
5315892	OC/C=C/c1ccccc1
1549041	C/C=C\c1ccc(c(c1)OC)O
8175	CCCCCCCCCC=O
527418	OC1CCC(=C)C2C(CCC1=C)C(C2)(C)C
73555482	OC/C(=C\CC[C@]1(C)[C@H]2CC=C([C@@H]1C2)C)/C
13213649	CC(=CCCC(C1CCC(C=C1)(C)O)C)C
5352438	CC/C=C\CCOC(=O)CCC
12612679	O=C1CC[C@@H]2C(=C1)[C@H](CC[C@H]2C)C(C)C
998	O=CCc1ccccc1
10341	C1OC(=O)C=C1
23415	CCCCCCCCC(C)C
298071	OCC1C(=CCC2C1(C)CCCC2(C)C)C
29025	CC1=CC(=O)C2CC1C2(C)C
101473381	O=CC(=C)[C@H]1[C@@H](C)CC[C@@H]1C=O
6432312	C=C[C@]1(C)CCC(=C(C)C)C[C@H]1C(=C)C
524195	C=C1CCC2C3C1C2C(C)(C)CCC3
440909	C=C[C@]1(C)CC[C@H]2C(=C1)CC[C@@H]1[C@]2(C)CCCC1(C)C
518689	OCCC(=C)CCC=C(C)C
10550	OC1CC2(C(C1C)C2)C(C)C
8182	CCCCCCCCCCCC
25311	CCCCCCCCCCCCC=O
10329	c1ccc2c(c1)OCC2
54722209	CCCCCCCCCCCCCCCC(=O)OC[C@@H]([C@H]1OC(=O)C(=C1O)OC(=O)CCCCCCCCCCCCCCC)O
5280341	OCCC(CC/C=C(/CCC=C(C)C)\C)C
10223	CC1=CC2C(=C(C)CCC2C(C)C)CC1
6782	CC(COC(=O)c1ccccc1C(=O)OCC(C)C)C
12858461	CC(=O)O[C@@H]1C[C@@H]2C[C@H](C1=C)C2(C)C
5362830	CC(CC(=O)OC/C=C(/CCC=C(C)C)\C)C
5281535	C=CC(=C)CC/C=C(/CC/C=C(/C=O)\C)\C
11310616	C[C@@H]1CC[C@@H]2[C@@H]1C[C@H]1CC[C@]2(C)OC1(C)C
8193	CCCCCCCCCCCCO
91694421	CCC(C(=O)OCCC1(C)CCC1C(=C)C)C
16864	CC(=CCOC(=O)C(C)C)CCC=C(C)C
5363208	CCCC/C=C\CCOC(=O)C
101680	CC1(C)C2CCC(C1(C)O)C2
520758	C=CC1(C)CCC(C(C1C(=C)C)O)C(C)C
43943	CCCCC(C(CC)C)CCCC
69418	CCCCCCCCCCCC(=O)CC
5284421	CCCCC/C=C\C/C=C\CCCCCCCC(=O)OC
10137	C=C1C2CC[C@@H]3[C@]1(C)CCCC(C23)(C)C
6431225	C=C1CCC2C(C1)[C@](O)(C(C)C)C1C2(C)C1
98497	O=CCC1CC=C(C1(C)C)C
520326	CCC(C(=O)OCCC(C)C)C
61275	CC(=CC1OCC=C(C1)C)C
93009	CC(=O)O[C@@H]1C[C@H]2C([C@]1(C)CC2)(C)C
30248	CC(=O)OC1CC(CCC1C)C(=C)C
524198	CC(C12C=CC(=C)C2C1)C
90470826	CC(=C)C1=C[C@@]2(C(=CC1)CCC[C@H]2C)C
5282110	CC(=O)OC/C=C/c1ccccc1
5281519	C/C/1=C\CC/C(=C/CC(=C(C)C)CC1)/C
6998	O=Cc1ccccc1O
129819968	C/C(=C\C(=O)CC(c1ccc(cc1)C)C)/CCC=C(C)C
91849	CCC(C(=O)OCc1ccccc1)C
111274	CC(=C)[C@@H]1CC[C@@](C=C1)(C)O
10899741	CC(=C)[C@@H]1CC[C@@]2(C(=C(C)CCC2)C1)C
145152	C1=CC2C=CC1C13C2(C=C3)C=C1
62566	CC([C@@H]1CC[C@@]2([C@H]1[C@H]1C(=C)CC[C@@H]21)C)C
10408	CC(CCCC(C)C)CCCC(CCCC(=O)C)C
545130	CCC(C(=O)Oc1ccc(cc1C1OC1C)OC)C
545945	CCCCCCCC(CC(CCCCCC)C)C
11463	CC1=CCC(=C(C)C)CC1
6427070	O=C1CCC([C@]23C1C(C)(C)[C@@H](C3)CC2)(C)C
12403	CCCCCCCCCCCCCCCCCCCCC
11990360	CC1=C[C@H]2[C@@H](CC1)[C@@](C)(O)CC[C@@H]2C(C)C
93046	CC1(C)C2CCC3(C1C2)CO3
6428460	CC(=O)O[C@H]1C[C@]2(C(C1=C)C2)C(C)C
853433	C/C=C/c1ccc(c(c1)OC)O
5354834	CCCCCCC/C=C\C=O
160799	CC1=C[C@@H]2[C@@H](CC1)[C@@](C)(O)CC[C@H]2C(C)C
14299	CC1CCC(CC1)C(=C)C
10099	CC1=CCC23CC1C(C)(C)[C@@H]2CC[C@H]3C
6429047	C=C1CC[C@H](O)C(=C)CCCC(CC1)(C)C
7366	CC(c1ccccc1)(C)C
10364	CC(c1ccc(c(c1)O)C)C
8842	OCCC(CCC=C(C)C)C
165258	CC([C@@H]1CC[C@@]2([C@@H](C1)[C@](C)(O)CCC2)C)(O)C
6438311	C=C1CCC(O)/C(=C\CC2C1CC2(C)C)/C
5315469	CC(=CC(CC(c1ccc(cc1)C)C)O)C
8174	CCCCCCCCCCO
102667	C=C1C(O)CC2CC1C2(C)C
98043	C=CC(OC(=O)C)(CCC=C(CCC=C(C)C)C)C
10703	CC(c1ccccc1C)C
243	OC(=O)c1ccccc1
9231	c1ccc2c(cc1)ccc2
91753507	O=CC1=CC=C(CC1)[C@H](CCC=C(C)C)C
5371084	CCC(=O)/C=C/C1C(=CCCC1(C)C)C
7439	CC(=C)C1CC=C(C(=O)C1)C
5371125	C/C=C(\C=C\C=C(C)C)/C
530426	CC1CCC2C(C3=C1CCC3C)C2(C)C
88454	CCCCCCOC(=O)CC
81722	CC(C1CCC(=C)CC1)(O)C
5377475	C/C/1=C\CC2CCC(C(C2(C)C)CC/C(=C\CC1)/C)(C)O
16213223	C=C1CC[C@]23C[C@H]1C(C)(C)[C@@H]2CC[C@H]3C
443162	CC1=CC[C@H](CC1)C(O)(C)C
521312	C=CC(=C)CCC1C(=C)CCC2C1(C)CCCC2(C)C
7945	CCOC(=O)CC(C)C
6430869	CC1=CC2C(=CC1)[C@H](C)CC[C@H]2C(C)C
8042	CCCCCCCCCCCCCC(=O)OC(C)C
22202	CCCCCCC(CC)C
596375	C=CCc1ccc(c(c1)O)OC
92138	C=C[C@]1(C)CC[C@H](C[C@H]1C(=C)C)C(O)(C)C
21674978	O=C1C[C@]2(CC=C1C)[C@@H](C)CC[C@H]2C(C)C
521030	CC1=CCC2C3C1C2(C)CCC3C(O)(C)C
521207	CC1=CCC23CC1C(C)(C)C2CCC3C
5317319	C=CC(=C)CC/C=C(\CCC=C(C)C)/C
5367766	C/C=C(/C(=O)OC/C=C/c1ccccc1)\C
91753433	CC([C@H]1C=C[C@@H]([C@@]23[C@@H]1C2C(C)(O)CC3)C)C
11084102	OC[C@@H]1CC[C@H]2C[C@@H]1C2(C)C
13190	CCCCCCCCCC=C
5284656	CCOC(=O)/C=C\c1ccccc1
9862	CC(=O)CCC=C(C)C
94060	OCC(C(=C)C)CC=C(C)C
72993385	CC(C1CC=C(C(=O)C1O)C)C
15979	CC(CCCC(C)C)CCCC(CCCC(C)C)C
14257	CCCCCCCCCCC
19244	C[C@@H]1CC[C@@H]([C@@H](C1)O)C(C)C
7981	CCCCOC(=O)CC(C)C
523035	CC12CCC(C=C1)C(O2)(C)C
92569	CCCCCOC(=O)C=C(C)C
6429100	CC1=CC2[C@@](CC1)(O)C(=C)CC[C@@H]2C(C)C
11005	CCCCCCCCCCCCCC(=O)O
91748547	O=C1CCC2C(=C1)[C@H](CC[C@@H]2C)C(C)C
6431207	CC1=CC2C(CC1)C(=C)CC[C@@H]2C(C)C
8139	CCCCCCCCCCCC(=O)OC
6432469	C[C@H]1CC[C@H](C(=O)C1)C(C)C
17121	CCCCCC(OC(=O)C)C=C
5355853	CCC(=O)OC/C=C(/CCC=C(C)C)\C
12300145	CC(=CCCC([C@]1(O)CCC(=CC1)C)C)C
13845	CCCCCCCCC(CC)C
6429215	CC1=CCC2C(C1=C)(C)CCCC2(C)C
8900	CCCCCCC
530422	CC1C=CC2C(C1)C2(C)C
14159029	COC(=O)C1=CC[C@H](CC1)C(=C)C
13943398	C=C1C=CC2(C3(C1C3)C(C)(C)CCC2)C
10466745	CC([C@@H]1CC[C@@]([C@H]2[C@H]1[C@H](CC2)C(=O)C)(C)O)C
119831	OC1CC23CC(C1=C)C(C3CCC2C)(C)C
12308603	C=CC(C(=O)CC(=C)C)(C)C
8205	CCCCCCCCCCCCOC(=O)C
179519	OCC1=CCC2C3C1C2(C)CCC3C(C)C
12314280	C=C[C@@]1(C)CC[C@@H]2C(=C1)CC[C@H]1[C@@]2(C)CCCC1(C)C
68140	C=C1CCC(CC1)C(=C)C
12304607	O[C@@H]1C[C@]2([C@@H]([C@H]1C)C2)C(C)C
261491	O=C1C[C@]2([C@@H]([C@H]1C)C2)C(C)C
68168	CCCCCC=CCC=CCCCCCCCCO
11514	CC(COC(=O)CC(C)C)C
12314971	C=C[C@@]1(C)CC[C@@]2([C@@H](C1)CC=C1[C@H]2CCCC1(C)C)C
381152	CC1=CC(=O)C(=C(C)C)CC1
442360	CC(=CCC[C@H](c1ccc(cc1)C)C)C
102443	CC1CCC(=C(C)C)C=C1
7150	COC(=O)c1ccccc1
6432211	CC(c1ccc2c(c1)CC[C@@H]1[C@]2(C)CCCC1(C)C)C
15406	OC1C2(C)CCC(C1(C)C)C2
2537	O=C1CC2C(C1(C)CC2)(C)C
3515	CC(c1ccc(c2c(c1)c(C)cc2)C)C
27867	CC1CCC(C(C1)OC(=O)C)C(C)C
91747205	O=CC1(C)C2CCC(C32CCC1(C)C=C3)C
69016	C=CC(CCCC(=C)C)(O)C
7720	CCCCC(CO)CC
182645	O[C@H]1C[C@@H](C)[C@]2(C(=C1)CC[C@H](C2)C(=C)C)C
7044	C1CCC2C(C1)CCCC2
520384	CC1C=CC2(C1C2)C(C)C
527240	OCC(C1=CCC2(C(C1)C(=C)CCC2)C)C
15694802	CC1=CC2=C(CC1)[C@H](C)CC[C@@H]2C(C)C
521267	CC(C1CC=C(C(=O)C1)C)C
91746681	O=CC1=CCC(C2C1CCC(=C2)C)C(C)C
12410	CCCCCCCCCCCCCCCCCCCCCCCCCCCCCCC
61455	CCCCCCOC(=O)CC(C)C
121536	CC1=C[C@H]2[C@@H](CC1)[C@](C)(O)CCCC2(C)C
519966	OCC1=CCC(=CC1)C(C)C
7654	CC(=O)OCCc1ccccc1
78153	Cc1ccc(c(c1)C(C)C)O
90658163	C=C1C[C@]2(C3([C@@]1(C)CC[C@H]3C)CCC2)C
5363426	C=CC(OC(=O)C)(CC/C=C(/CCC=C(C)C)\C)C
31284	CCCCCCCCCCCCCC(=O)OC
6427475	CC(C1=CC2C(C)CCC2C(=CC1)C)C
7269	Cc1cc(C)c(cc1C)C
22873	CCCCCCOC(=O)CCCCC
11230	CC1=CCC(CC1)(O)C(C)C
12393	CCCCCCCCCCCCCCCCOC(=O)C
122484	CC([C@@H]1CC[C@@](C=C1)(C)O)C
13895	CC(c1ccc(cc1)C(C)(C)C)(C)C
11635	CCCCCCCCCCCCCCCCCC
445639	CCCCCCCC/C=C\CCCCCCCC(=O)O
21368	COC(=O)c1cccc(c1NC)OC
638072	C/C(=C\CC/C=C(/CC/C=C(/CCC=C(C)C)\C)\C)/CC/C=C(/CCC=C(C)C)\C
6427962	O=C[C@]1(C)CCC[C@]2(C1CC=C1C2CCC(=C1)C(C)C)C
122510	CC1CCC2C31CC1OC1(C(C3)C2(C)C)C
10108	O=C1CC(=CC(C1)(C)C)C
76922	C=CCCN=C=S
11527	CCCCCC(CC)O
80048	C=C[C@]1(C)CCC(=C(C)C)C=C1C(C)C
1742210	C=C1CC[C@H]2O[C@@]2(CC[C@@H]2[C@@H]1CC2(C)C)C
6973643	O[C@H]1[C@]2(C)CC[C@H](C1(C)C)C2
9855795	CC(=C)[C@@H]1CCC2=CCC[C@H]([C@@]2(C1)C)C
565281	OC1C(O)C2(C(C1CC2)(C)C)C
519324	C=CC(=C)CCCC(=C)C
164888	CC1=C[C@@H](O)[C@@H]2C[C@H]1C2(C)C
5366074	C/C=C/C(=O)C1=C(C)C=CCC1(C)C
31265	CCCCCC(=O)OCC
522214	CCC(C(=O)OC(C)C)C
12304196	CC1=CCC[C@]2([C@H]1C[C@H](CC2)C(O)(C)C)C
86777	CC1CCC(=CC1O)C(C)C
6428415	O[C@H]1CC23CC(C1=C)C(C3CCC2C)(C)C
6430705	CCCCCCCCCCCCCC/C=C/CCCCCCCC
6857681	OC/C(=C\CC[C@]1(C)[C@H]2CC[C@@H](C1=C)C2)/C
325	OCc1ccc(cc1)C(C)C
8164	CCCCCCCCOC(=O)C
2721426	C=C[C@]1(C)CC[C@H]2[C@@](O1)(C)CC[C@@H]1[C@]2(C)CCCC1(C)C
3083613	CC#CC#CCc1ccccc1
24838	CCCCCCOC(=O)C(CC)C
161367	C[C@H]1CC[C@H]2[C@@H]1C(=O)OC=C2C
5316209	CC1=CCC2(CC1)[C@H](C)CCC2C(=C)C
91694410	CC(CC(=O)OCCC1(C)CCC1C(=C)C)C
11335	Cc1cccc(c1O)C
6428380	CC(=C)C1CC[C@]2(C(C1)C(C)(O)CCC2)C
10582	OCC1=CCC2CC1C2(C)C
15037	c1ccn(c1)Cc1ccco1
35821	CC(=O)CCC1C(=CCCC1(C)C)C
6429034	CCC(C(=O)OC/C=C(\CCC=C(C)C)/C)C
530421	CC1CCCC2=CCC3C(C12C)C3(C)C
