# Supplementary material for: Structure-based chemical ontology improves chemometric prediction of antibacterial essential oils
Source: Sci Rep. 2024 Jul 1;14:15014. doi: 10.1038/s41598-024-65882-9 (PMC11217266; doi:10.1038/s41598-024-65882-9)
Supplement: Supplementary file 9 — Supplementary Table S8. [file 41598_2024_65882_MOESM9_ESM.xlsx]

## Sheet: ST5
Table S7. AUCs, precision, recall and F1 score for prediction of test dataset.
Organism	Metric	Chem + ChemOnt	Comp	ChemOnt
Staphylococcus aureus	AUC	0.748 ± 0.006	0.671 ± 0.010	0.747 ± 0.005
	AUC0.5	0.279 ± 0.004	0.209 ± 0.012	0.280 ± 0.005
	AUC0.2	0.060 ± 0.002	0.024 ± 0.002	0.066 ± 0.005
	AUC0.1	0.020 ± 0.002	0.005 ± 0.001	0.025 ± 0.003
	Precision	0.552 ± 0.006	0.514 ± 0.020	0.555 ± 0.009
	Recall	0.744 ± 0.018	0.669 ± 0.059	0.769 ± 0.019
	F1 score	0.634 ± 0.009	0.581 ± 0.027	0.645 ± 0.011
Escherichia coli	AUC	0.722 ± 0.009	0.650 ± 0.008	0.739 ± 0.006
	AUC0.5	0.278 ± 0.011	0.214 ± 0.011	0.289 ± 0.006
	AUC0.2	0.079 ± 0.006	0.045 ± 0.007	0.080 ± 0.005
	AUC0.1	0.027 ± 0.004	0.013 ± 0.004	0.030 ± 0.003
	Precision	0.640 ± 0.053	0.526 ± 0.051	0.699 ± 0.075
	Recall	0.310 ± 0.035	0.205 ± 0.054	0.362 ± 0.028
	F1 score	0.417 ± 0.041	0.291 ± 0.062	0.475 ± 0.030
Composition data of chemical constituents (Comp) with/without chemical ontology (ChemOnt) classes were trained to classify active/inactive EOs. ChemOnt classes alone were also trained for comparison. Prior feature selections were not performed for both input data. Values are means ± SD of 10 iterations, and the significantly better results (compared with Comp alone) are highlighted in bold (paire…

## Sheet: Sheet1
plant_name	i_ename	RI_obs	Santalum album	Daucus carota var. sativus	a	b	c
Daucus carota var. sativus	alpha-Pinene	935.673		0.138	935.7		13.8
Daucus carota var. sativus	Camphene	953.143		0.004	953.1		0.4
Daucus carota var. sativus	Sabinene	974.708		0.079	974.7		7.9
Daucus carota var. sativus	beta-Pinene	981.36		0.023	981.4		2.3
Daucus carota var. sativus	Myrcene	988.816		0.009	988.8		0.9
Daucus carota var. sativus	p-Cymene	1026.71		0.006	1026.7		0.6
Daucus carota var. sativus	Limonene	1031.54		0.007	1031.5		0.7
Daucus carota var. sativus	gamma-Terpinene	1059.93		0.002	1059.9		0.2
Daucus carota var. sativus	(E)-Pinocarveol	1145.25		0.001	1145.2		0.1
Daucus carota var. sativus	(E)-Verbenol	1148.28		0.001	1148.3		0.1
Daucus carota var. sativus	Geraniol	1248.91		0.008	1248.9		0.8
Daucus carota var. sativus	Bornyl acetate	1287.04		0.002	1287		0.2
Daucus carota var. sativus	Geranyl acetate	1375.83		0.013	1375.8		1.3
Daucus carota var. sativus	Daucene	1384.33		0.014	1384.3		1.4
Daucus carota var. sativus	(Z)-alpha-Bergamotene	1416.8		0.007	1416.8		0.7
Daucus carota var. sativus	alpha-Santalene	1423.59	0.003	0.003	1423.6	0.3	0.3
Daucus carota var. sativus	Caryophyllene	1427.89	0.002	0.074	1427.9	0.2	7.4
Daucus carota var. sativus	(E)-alpha-Bergamotene	1436.88		0.015	1436.9		1.5
Daucus carota var. sativus	(Z)-beta-Farnesene	1444.14		0.004	1444.1		0.4
Santalum album	beta-Santalene	1451.88	0.002		1451.9	0.2
Daucus carota var. sativus	(E)-beta-Bergamotene	1452.73		0.007	1452.7		0.7
Santalum album	Amorpha-4,11-diene	1454.45	0.002		1454.5	0.2
Daucus carota var. sativus	(E)-beta-Farnesene	1462.42		0.02	1462.4		2
Santalum album	Humulene	1463.28	0.011		1463.3	1.1
Daucus carota var. sativus	gamma-Muurolene	1480.39		0.004	1480.4		0.4
Santalum album	gamma-Curcumene	1480.62	0.008		1480.6	0.8
Santalum album	ar-Curcumene	1483.44	0.005		1483.4	0.5
Daucus carota var. sativus	Germacrene D	1488.91		0.005	1488.9		0.5
Daucus carota var. sativus	(E)-Methyl isoeugenol	1494.06		0.003	1494.1		0.3
Santalum album	alpha-Zingiberene	1496.72	0.024		1496.7	2.4
Daucus carota var. sativus	Viridiflorene	1497.42		0.003	1497.4		0.3
Daucus carota var. sativus	alpha-Muurolene	1503.63		0.002	1503.6		0.2
Daucus carota var. sativus	beta-Bisabolene	1510.47	0.007	0.065	1510.5	0.7	6.5
Santalum album	Dihydro-beta-agarofuran	1515.99	0.009		1516	0.9
Santalum album	delta-Cadinene	1521.35	0.003		1521.4	0.3
Daucus carota var. sativus	beta-Sesquiphellandrene	1527.95	0.029	0.003	1527.9	2.9	0.3
Santalum album	Zonarene	1538.58	0.003		1538.6	0.3
Daucus carota var. sativus	(E)-gamma-Bisabolene	1543.03		0.007	1543		0.7
Santalum album	Elemol	1552.84	0.085		1552.8	8.5
Santalum album	alpha-Agarofuran	1558.04	0.006		1558	0.6
Santalum album	(E)-Nerolidol	1561.25	0.003		1561.3	0.3
Daucus carota var. sativus	Spathulenol	1584.83		0.001	1584.8		0.1
Daucus carota var. sativus	Caryophyllene oxide	1592		0.028	1592		2.8
Santalum album	Viridiflorol	1606.61	0.001		1606.6	0.1
Daucus carota var. sativus	Carotol	1611.64		0.383	1611.6		38.3
Santalum album	Rosifoliol	1613.44	0.017		1613.4	1.7
Daucus carota var. sativus	Humulene oxide II	1618.39		0.003	1618.4		0.3
Santalum album	10-Epi-gamma-Eudesmol	1630.33	0.093		1630.3	9.3
Santalum album	gamma-Eudesmol	1637.31	0.048		1637.3	4.8
Santalum album	Agarospirol	1646.1	0.003		1646.1	0.3
Daucus carota var. sativus	Daucol	1649.7		0.004	1649.7		0.4
Santalum album	alpha-Muurolol	1653.15	0.01		1653.2	1
Santalum album	Valerianol	1660.81	0.228		1660.8	22.8
Santalum album	beta-Eudesmol	1663.21	0.078		1663.2	7.8
Santalum album	7-epi-alpha-Eudesmol	1669.74	0.116		1669.7	11.6
Daucus carota var. sativus	(E)-Asarone	1669.97		0.003	1670		0.3
Daucus carota var. sativus	Apiole	1676.05		0.003	1676.1		0.3
Santalum album	beta-Bisabolol	1679.28	0.081		1679.3	8.1
Santalum album	alpha-Bisabolol	1692.34	0.014		1692.3	1.4
Santalum album	alpha-Dihydroionone	1700.84	0.005		1700.8	0.5
Santalum album	(Z)-epi-beta-Santalol	1708.34	0.007		1708.3	0.7
Santalum album	(2Z,6E)-Farnesol	1722.59	0.036		1722.6	3.6
Santalum album	(Z)-gamma-Curcumen-12-ol	1729.15	0.003		1729.1	0.3
Santalum album	Drimenol	1782.19	0.012		1782.2	1.2
