# Supplementary material for: Structure-based chemical ontology improves chemometric prediction of antibacterial essential oils
Source: Sci Rep. 2024 Jul 1;14:15014. doi: 10.1038/s41598-024-65882-9 (PMC11217266; doi:10.1038/s41598-024-65882-9)
Supplement: Supplementary file 10 — Supplementary Table S9. [file 41598_2024_65882_MOESM10_ESM.xlsx]

## Sheet: display_tree
Table S8. Chemical constituents of EOs and their hierarchy in ChemOnt classes.
[0000000] Organic compounds
	[0000002] Organoheterocyclic compounds
		[0000050] Lactones
			[0001245] Gamma butyrolactones
				97747 gamma-Palmitolactone
				4426320 Dehydrocostus lactone
				7714 gamma-Undecalactone
				12813 4-Decanolide
				16821 gamma-Dodecalactone
				72724 Alantolactone
				73285 Isoalantolactone
				556963 Saussurea lactone
				5318517 Andrographolide
			323 Coumarin
			6199 Psoralen
			10228 Osthol
			27209 Dihydroactinidiolide
			61361 3-n-Butylphthalide
			140765 2-Furanone
			161367 4aalpha,7alpha,7aalpha-Nepetalactone
			235414 Cyclopentadecanolide
			442430 4aalpha,7alpha,7abeta-Nepetalactone
			543405 13-Tetradecanolide
			5319022 (Z)-Ligustilide
			6431022 4abeta,7alpha,7abeta-nepetalactone
			12311119 4aalpha,7beta,7aalpha-Nepetalactone
			13192443 3,4-Dimethyl-5-pentyl-5H-furan2-one
			98608 Phellopterin
		[0000076] Furans
			6428926 Rose furan epoxide
			6199 Psoralen
			7361 Furfuryl alcohol
			7362 Furfural
			12097 5-Methyl-2-furfural
			14505 2-Acetylfuran
			19602 2-Pentylfuran
			20534 2-Butylfuran
			68316 Perillene
			237332 5-Hydroxymethyl-2-furancarboxaldehyde
			572766 Isofuranogermacrene
			643237 Furanoeudesma-1,3-diene
			3080635 Atractylone
			3081930 Curzerenone
			5316217 Curzerene
			5316534 Dendrolasin
			5317425 Furanodienone
			5366078 Sesquirosefuran
			98608 Phellopterin
			9601230 Furanodiene
			12311270 Lindestrene
			9971144 Coronarin E
		[0000086] Pyrans
			[0000481] Pyranones and derivatives
				[0001211] Dihydropyranones
					161367 4aalpha,7alpha,7aalpha-Nepetalactone
					442430 4aalpha,7alpha,7abeta-Nepetalactone
					6431022 4abeta,7alpha,7abeta-nepetalactone
					12311119 4aalpha,7beta,7aalpha-Nepetalactone
				323 Coumarin
				6199 Psoralen
				10228 Osthol
				21059 2-Ethylpyromeconic acid
				98608 Phellopterin
			61275 Nerol oxide
			523035 Dehydro-1,8-cineole
			2721426 13-epi-Manoyl oxide
			6430797 dehydro-sesquicineole
			6432025 Manoyl oxide
			7057250 Sclareol oxide
		[0000089] Pyridines and derivatives
			[0001975] Pyrrolidinylpyridines
				89594 Nicotine
		[0000090] Pyrroles
			798 Indole
		[0000097] Thiophenes
			79089 3,4-Dimethylthiophene
		[0000123] Benzopyrans
			[0003410] 1-benzopyrans
				[0003522] 2,2-dimethyl-1-benzopyrans
					[0004763] Precocenes
						28619 Precocene I
				323 Coumarin
				6199 Psoralen
				10228 Osthol
				98608 Phellopterin
			522517 Dihydroedulan II
			91746670 Dihydroedulan I
			91753561 Cabreuva oxide-II
		[0000159] Epoxides
			6428926 Rose furan epoxide
			61942 Piperitenone oxide
			91496 Limonene oxide
			91508 alpha-Pinene oxide
			92998 Piperitone oxide
			93046 beta-Pinene oxide
			102611 alpha-Methyl-alpha-[4-methyl-3-pentenyl]oxiranemethanol
			122510 alpha-Cedrene epoxide
			442462 carvone oxide
			449290 (E)-Limonene oxide
			528759 Aromadendrene oxide
			534398 Isoaromadendrene epoxide
			534497 Ledene oxide-I
			535269 Aristolene epoxide
			565280 5-Isopropenyl-2-methyl-7-oxabicyclo[4.1.0]heptan-2-ol
			573697 beta-Himachalene oxide
			1742210 Caryophyllene oxide
			5318105 humulene-1,2-epoxide
			5352470 Humulene epoxide
			5363099 (Z)-alpha-Bisabolene epoxide
			6429141 (Z)-Epoxyocimene
			6429142 alpha-Bisabolene oxide
			6430796 (Z)-Piperitone oxide
			6432846 1,2-Epoxyhumulene
			10704181 Humulene epoxide II
			12314661 Isoascaridole
			91746712 allo-Aromadendrene epoxide
			91747889 alpha-Bisabolene epoxide
			91753473 Ledene oxide
			6452061 (Z)-Limonene oxide
			14038843 alpha-Humulene oxide
			119627 4,5-Epoxycarene
			16211192 Aromadendrene oxide-(2)
		[0000160] Lactams
			72824 Tetramethylsuccinimide
		[0000211] Indoles and derivatives
			[0002497] Indoles
				798 Indole
		[0000218] Pyrrolidines
			[0001158] Pyrrolidones
				[0003031] Pyrrolidine-2-ones
					72824 Tetramethylsuccinimide
			[0003449] N-alkylpyrrolidines
				89594 Nicotine
		[0000233] Thiolanes
			101324831 Mint sulfide
		[0000296] Benzodioxoles
			4276 Myristicin
			5144 Safrole
			10231 Dill apiole
			10659 Apiole
		[0000301] Benzofurans
			[0001578] Benzofuranones
				61361 3-n-Butylphthalide
			6199 Psoralen
			27209 Dihydroactinidiolide
			126537 Dill ether
			556963 Saussurea lactone
			572766 Isofuranogermacrene
			643237 Furanoeudesma-1,3-diene
			3080635 Atractylone
			3081930 Curzerenone
			5316217 Curzerene
			98608 Phellopterin
			12311270 Lindestrene
		[0000368] Dioxanes
			[0001312] 1,2-dioxanes
				10545 Ascaridole
		[0001634] Naphthofurans
			72724 Alantolactone
			73285 Isoalantolactone
			643237 Furanoeudesma-1,3-diene
			3080635 Atractylone
			12311270 Lindestrene
		[0001640] Naphthopyrans
			2721426 13-epi-Manoyl oxide
			6432025 Manoyl oxide
			7057250 Sclareol oxide
		[0001729] Oxepanes
			521889 4-epi-(Z)-Dihydroagarofuran
			10775429 Dihydroagarofuran
			61942 Piperitenone oxide
			91496 Limonene oxide
			91508 alpha-Pinene oxide
			92998 Piperitone oxide
			122510 alpha-Cedrene epoxide
			442462 carvone oxide
			449290 (E)-Limonene oxide
			535269 Aristolene epoxide
			565280 5-Isopropenyl-2-methyl-7-oxabicyclo[4.1.0]heptan-2-ol
			573697 beta-Himachalene oxide
			5363099 (Z)-alpha-Bisabolene epoxide
			6427117 beta-dihydroagarofuran
			6430796 (Z)-Piperitone oxide
			11310616 Kessane
			12314661 Isoascaridole
			6452061 (Z)-Limonene oxide
			119627 4,5-Epoxycarene
		[0001894] Thianes
			101324831 Mint sulfide
		[0001967] Oxolanes
			102004667 Insensol
			521889 4-epi-(Z)-Dihydroagarofuran
			10775429 Dihydroagarofuran
			6427117 beta-dihydroagarofuran
			6429031 davanone b
			6429300 Liguloxide
			91747401 10-epi-Italicene ether
		[0001983] Dihydrofurans
			[0001982] Furanones
				[0002223] Butenolides
					27209 Dihydroactinidiolide
					140765 2-Furanone
					5319022 (Z)-Ligustilide
					13192443 3,4-Dimethyl-5-pentyl-5H-furan2-one
		[0002012] Oxanes
			2758 1,8-Cineole
			27866 Rose oxide
			90806 Bisabolol oxide A
			175002 exo-2-Hydroxy-1,8-cineole acetate
			341779 Sesquicineole
			442363 Daucol
			522517 Dihydroedulan II
			523035 Dehydro-1,8-cineole
			579073 2,6-Dimethyl-10-methylene-12-oxatricyclo[7.3.1.0(1,6)]tridec-2-ene
			2721426 13-epi-Manoyl oxide
			6430797 dehydro-sesquicineole
			6432025 Manoyl oxide
			7093102 (E)-Rose oxide
			11310616 Kessane
			85669481 1,5-Epoxy-salvial-4(14)-ene
			91746670 Dihydroedulan I
			91746686 4,10-epoxy-Amorphane
			91753561 Cabreuva oxide-II
		[0002055] Dithiins
			525328 3-Vinyl-1,2-dithiacyclohex-4-ene
		[0002648] Tetrahydrofurans
			97747 gamma-Palmitolactone
			4426320 Dehydrocostus lactone
			7714 gamma-Undecalactone
			10106 1,4-Cineole
			12813 4-Decanolide
			16821 gamma-Dodecalactone
			22310 Linalool oxide
			61953 Theaspirane
			72724 Alantolactone
			73285 Isoalantolactone
			88556 Davanone
			117301 Bisabolol oxide B
			126537 Dill ether
			442363 Daucol
			556963 Saussurea lactone
			5318517 Andrographolide
			14105916 italicene ether
			56842615 Bisabolene oxide
			85669481 1,5-Epoxy-salvial-4(14)-ene
		[0003408] Isobenzofurans
			5319022 (Z)-Ligustilide
		[0004139] Azacyclic compounds
			72824 Tetramethylsuccinimide
			798 Indole
			89594 Nicotine
		[0004140] Oxacyclic compounds
			97747 gamma-Palmitolactone
			4426320 Dehydrocostus lactone
			6428926 Rose furan epoxide
			102004667 Insensol
			521889 4-epi-(Z)-Dihydroagarofuran
			10775429 Dihydroagarofuran
			323 Coumarin
			2758 1,8-Cineole
			4276 Myristicin
			5144 Safrole
			6199 Psoralen
			7361 Furfuryl alcohol
			7362 Furfural
			7714 gamma-Undecalactone
			10106 1,4-Cineole
			10228 Osthol
			10231 Dill apiole
			10329 2,3-Dihydrobenzofuran
			10545 Ascaridole
			12097 5-Methyl-2-furfural
			12813 4-Decanolide
			14505 2-Acetylfuran
			16821 gamma-Dodecalactone
			19602 2-Pentylfuran
			20534 2-Butylfuran
			21059 2-Ethylpyromeconic acid
			22310 Linalool oxide
			27209 Dihydroactinidiolide
			27866 Rose oxide
			28619 Precocene I
			61275 Nerol oxide
			61361 3-n-Butylphthalide
			61942 Piperitenone oxide
			61953 Theaspirane
			68316 Perillene
			72724 Alantolactone
			73285 Isoalantolactone
			88556 Davanone
			90806 Bisabolol oxide A
			91496 Limonene oxide
			91508 alpha-Pinene oxide
			92998 Piperitone oxide
			93046 beta-Pinene oxide
			102611 alpha-Methyl-alpha-[4-methyl-3-pentenyl]oxiranemethanol
			117301 Bisabolol oxide B
			122510 alpha-Cedrene epoxide
			126537 Dill ether
			140765 2-Furanone
			161367 4aalpha,7alpha,7aalpha-Nepetalactone
			175002 exo-2-Hydroxy-1,8-cineole acetate
			235414 Cyclopentadecanolide
			237332 5-Hydroxymethyl-2-furancarboxaldehyde
			341779 Sesquicineole
			442363 Daucol
			442430 4aalpha,7alpha,7abeta-Nepetalactone
			442462 carvone oxide
			449290 (E)-Limonene oxide
			522517 Dihydroedulan II
			523035 Dehydro-1,8-cineole
			528759 Aromadendrene oxide
			534398 Isoaromadendrene epoxide
			534497 Ledene oxide-I
			535269 Aristolene epoxide
			543405 13-Tetradecanolide
			556963 Saussurea lactone
			565280 5-Isopropenyl-2-methyl-7-oxabicyclo[4.1.0]heptan-2-ol
			572766 Isofuranogermacrene
			573697 beta-Himachalene oxide
			579073 2,6-Dimethyl-10-methylene-12-oxatricyclo[7.3.1.0(1,6)]tridec-2-ene
			643237 Furanoeudesma-1,3-diene
			1742210 Caryophyllene oxide
			2721426 13-epi-Manoyl oxide
			3080635 Atractylone
			3081930 Curzerenone
			5316217 Curzerene
			5316534 Dendrolasin
			5317425 Furanodienone
			5318105 humulene-1,2-epoxide
			5318517 Andrographolide
			5319022 (Z)-Ligustilide
			5352470 Humulene epoxide
			5363099 (Z)-alpha-Bisabolene epoxide
			5366078 Sesquirosefuran
			6427117 beta-dihydroagarofuran
			6429031 davanone b
			6429141 (Z)-Epoxyocimene
			6429142 alpha-Bisabolene oxide
			6429300 Liguloxide
			6430796 (Z)-Piperitone oxide
			6430797 dehydro-sesquicineole
			6431022 4abeta,7alpha,7abeta-nepetalactone
			6432025 Manoyl oxide
			6432846 1,2-Epoxyhumulene
			7057250 Sclareol oxide
			7093102 (E)-Rose oxide
			10704181 Humulene epoxide II
			11310616 Kessane
			12311119 4aalpha,7beta,7aalpha-Nepetalactone
			12314661 Isoascaridole
			13192443 3,4-Dimethyl-5-pentyl-5H-furan2-one
			14105916 italicene ether
			56842615 Bisabolene oxide
			85669481 1,5-Epoxy-salvial-4(14)-ene
			91746670 Dihydroedulan I
			91746686 4,10-epoxy-Amorphane
			91746712 allo-Aromadendrene epoxide
			91747401 10-epi-Italicene ether
			91747889 alpha-Bisabolene epoxide
			91753473 Ledene oxide
			91753561 Cabreuva oxide-II
			10659 Apiole
			98608 Phellopterin
			6452061 (Z)-Limonene oxide
			14038843 alpha-Humulene oxide
			9601230 Furanodiene
			119627 4,5-Epoxycarene
			16211192 Aromadendrene oxide-(2)
			12311270 Lindestrene
			9971144 Coronarin E
		[0004144] Heteroaromatic compounds
			6428926 Rose furan epoxide
			323 Coumarin
			798 Indole
			6199 Psoralen
			7361 Furfuryl alcohol
			7362 Furfural
			10228 Osthol
			12097 5-Methyl-2-furfural
			14505 2-Acetylfuran
			19602 2-Pentylfuran
			20534 2-Butylfuran
			21059 2-Ethylpyromeconic acid
			68316 Perillene
			79089 3,4-Dimethylthiophene
			237332 5-Hydroxymethyl-2-furancarboxaldehyde
			572766 Isofuranogermacrene
			643237 Furanoeudesma-1,3-diene
			3080635 Atractylone
			3081930 Curzerenone
			5316217 Curzerene
			5316534 Dendrolasin
			5317425 Furanodienone
			5366078 Sesquirosefuran
			98608 Phellopterin
			9601230 Furanodiene
			12311270 Lindestrene
			89594 Nicotine
			9971144 Coronarin E
		[0004189] Coumarans
			10329 2,3-Dihydrobenzofuran
		[0004191] Isocoumarans
			[0003409] Isobenzofuranones
				[0001873] Phthalides
					61361 3-n-Butylphthalide
		150636 3-Vinyl-1,2-dithiacyclohex-5-ene
	[0000004] Organosulfur compounds
		[0001202] Thioethers
			[0003862] Dialkylthioethers
				11617 Diallyl sulfide
				78160 Erucin
				93236 Methyl (methylthio)methyl disulfide
				93320 5-(Methylthio)-pentanenitrile
				101324831 Mint sulfide
		[0001234] Isothiocyanates
			2346 Benzyl isothiocyanate
			78160 Erucin
		[0002799] Organic trisulfides
			16315 Diallyl trisulfide
			19310 Dimethyl trisulfide
		[0002800] Organic disulfides
			[0004089] Dialkyldisulfides
				12232 Dimethyl disulfide
				16590 Diallyl disulfide
				62434 Allyl methyl disulfide
				93236 Methyl (methylthio)methyl disulfide
			150636 3-Vinyl-1,2-dithiacyclohex-5-ene
			525328 3-Vinyl-1,2-dithiacyclohex-4-ene
		[0003130] Sulfinyl compounds
			95200 Methyl methanethiosulfinate
		[0003260] Sulfenyl compounds
			11617 Diallyl sulfide
			12232 Dimethyl disulfide
			16315 Diallyl trisulfide
			16590 Diallyl disulfide
			19310 Dimethyl trisulfide
			62434 Allyl methyl disulfide
			78160 Erucin
			79828 Dimethyl tetrasulfide
			93236 Methyl (methylthio)methyl disulfide
			93320 5-(Methylthio)-pentanenitrile
			95200 Methyl methanethiosulfinate
		[0004195] Allyl sulfur compounds
			11617 Diallyl sulfide
			16315 Diallyl trisulfide
			16590 Diallyl disulfide
			62434 Allyl methyl disulfide
	[0000012] Lipids and lipid-like molecules
		[0000258] Steroids and steroid derivatives
			[0001194] Oxosteroids
				[0003026] 3-oxosteroids
					[0002973] 3-oxo delta-1,4-steroids
						13308 Boldenone
			[0001295] Hydroxysteroids
				[0003027] 3-hydroxysteroids
					[0002985] 3-hydroxy delta-7-steroids
						9548595 alpha-Sitosterol
					[0003233] 3-beta-hydroxysteroids
						9548595 alpha-Sitosterol
				[0003236] 17-hydroxysteroids
					13308 Boldenone
			[0002031] Stigmastanes and derivatives
				9548595 alpha-Sitosterol
			[0002977] Delta-1,4-steroids
				13308 Boldenone
			[0002984] Delta-7-steroids
				9548595 alpha-Sitosterol
			[0003568] Androstane steroids
				[0001467] Androgens and derivatives
					13308 Boldenone
		[0000259] Prenol lipids
			[0001283] Terpene lactones
				[0001543] Sesquiterpene lactones
					[0001770] Guaianolides and derivatives
						4426320 Dehydrocostus lactone
					[0001772] Eudesmanolides, secoeudesmanolides, and derivatives
						72724 Alantolactone
						73285 Isoalantolactone
					[0002242] Elemanolides
						556963 Saussurea lactone
				161367 4aalpha,7alpha,7aalpha-Nepetalactone
				442430 4aalpha,7alpha,7abeta-Nepetalactone
				6431022 4abeta,7alpha,7abeta-nepetalactone
				12311119 4aalpha,7beta,7aalpha-Nepetalactone
			[0001549] Monoterpenoids
				[0000051] Aromatic monoterpenoids
					129819968 Geranyl p-cymene
					325 Cumin alcohol
					326 Cuminaldehyde
					6989 Thymol
					7463 p-Cymene
					10364 Carvacrol
					14104 Thymyl methyl ether
					23535 Linalyl anthranilate
					26346 cannabidiol
					68252 Thymol acetate
					80790 Methyl carvacrol
					80792 Carvacryl acetate
					92139 alpha-Curcumene
					95376 p-Cymen-9-ol
					95779 Thymohydroquinone
					122836 Curcuphenol
					160512 ar-Turmerone
					442360 Curcumene
					558221 ar-Tumerone
					572766 Isofuranogermacrene
					3081930 Curzerenone
					5315469 ar-Turmerol
					5316217 Curzerene
					5316534 Dendrolasin
					5366078 Sesquirosefuran
					6427071 2,5-Dimethoxy-p-cymene
					91710308 Pentylcurcumene
					10932923 (E)-Nuciferol
					67178146 (Z)-Nuciferol
				[0001127] Acyclic monoterpenoids
					5352435 Geranial dimethyl acetal
					6532 Linalool isobutyrate
					6549 Linalool
					7778 Citronellyl formate
					7794 Citronellal
					8294 Linalyl acetate
					8834 Citronellyl propionate
					8835 Citronellyl butanoate
					8842 Citronellol
					8843 Citral
					9017 Citronellyl acetate
					10402 Citronellic acid
					16864 Neryl isobutanoate
					30247 Lavandulyl acetate
					31253 Myrcene
					61040 Linalyl formate
					61098 Linalyl propanoate
					70917 Methyl geranate
					94060 Lavandulol
					637566 Geraniol
					638011 Geranial
					643779 Neral
					643820 Nerol
					1549025 Neryl acetate
					1549026 Geranyl acetate
					1549778 Geranyl acetone
					1713001 Neryl acetone
					5275520 Geranic acid
					5281553 beta-Ocimene
					5282109 Geranyl formate
					5317469 (Z)-Alloocimene
					5320249 (E)-alpha-Ocimene
					5320250 (Z)-beta-Ocimene
					5354882 Neryl formate
					5355853 Geranyl propanoate
					5355856 Geranyl butanoate
					5362830 Geranyl isovalerate
					5365867 Geranyl bromide
					5365991 Geranyl isobutyrate
					5367785 Geranyl tiglate
					5368821 allo-Ocimene
					5371125 (4E,6Z)-Alloocimene
					5463455 (Z)-alpha-Ocimene
					6428431 (E)-Ocimenone
					6428432 (Z)-Ocimenone
					6428928 Isogeranial
					6429039 Neryl isovalerate
					6430826 Myrcenone
					20837773 Isoneral
					129819800 Lavandulol acetate
					527271 Lavandulyl isovalerate
					6429034 Neryl 2-methylbutanoate
					91746482 Lavandulyl 2-methylbutanoate
				[0001401] Menthane monoterpenoids
					14299 p-Menth-8-ene
					7057941 neoiso-Isopulegol
					42608181 Spirolepechinene
					1254 Menthol
					6631 (Z)-Dihydro-alpha-terpinyl acetate
					6987 Piperitone
					6988 Pulegone
					7438 Carveol
					7439 Carvone
					7460 alpha-Phellandrene
					7462 alpha-Terpinene
					8748 beta-Terpineol
					10106 1,4-Cineole
					10282 Piperitol
					10363 Carvenone
					10369 p-Menth-3-ene
					10819 Perillyl alcohol
					11142 beta-Phellandrene
					11230 Terpinen-4-ol
					11463 Terpinolene
					11467 gamma-Terpineol
					11468 Terpinen-1-ol
					12072 Dihydrocarveol
					16441 Perillaldehyde
					16724 d-Carvone
					17100 Terpineol
					20960 4-Terpinyl acetate
					21671 p-Menth-1-ene
					24473 Dihydrocarvone
					24585 Isopulegol
					26346 cannabidiol
					26447 Menthone
					30248 Dihydrocarvyl acetate
					66841 beta-Terpinene
					68140 p-Mentha-1(7),8-diene
					79036 Isopiperitenone
					81722 delta-Terpineol
					85567 (Z)-Piperitol
					85568 (E)-Piperitol
					86753 p-Menth-1-en-9-ol
					86777 Terpinen-2-ol
					88693 beta-Terpinyl acetate
					89488 Phellandral
					92793 Pulegol
					94221 (E)-Carveol
					94579 Isopulegol acetate
					102024 (Z)-Carvyl acetate
					102443 Isoterpinolene
					111037 alpha-Terpinyl acetate
					111274 (Z)-p-Mentha-2,8-dien-1-ol
					122484 (E)-p-Menth-2-en-1-ol
					176983 p-Mentha-1,3,8-triene
					330573 (Z)-Carveol
					381152 Piperitenone
					439250 Limonene
					443162 alpha-Terpineol
					443167 (Z)-Dihydrocarvone
					443180 (Z)-Dihydrocarveol
					519323 p-Mentha-1,5-dien-8-ol
					520440 alpha,4-Dimethyl-3-cyclohexene-1-acetaldehyde
					521267 Carvotanacetone
					521851 p-Mentha-3,8-diene
					522161 alpha-Phellandren-8-ol
					522673 alpha-Terpinyl isobutyrate
					526657 p-Menth-2-en-1-ol
					526762 alpha-Terpinen-7-al
					527143 Limonen-10-ol
					527144 p-Menth-1-en-9-ol acetate
					527424 p-Mentha-1,5,8-triene
					527428 p-Mentha-1,8-dien-4-ol
					565280 5-Isopropenyl-2-methyl-7-oxabicyclo[4.1.0]heptan-2-ol
					573534 2-Isopropyl-5-methyl-3-cyclohexen-1-one
					6427503 (Z)-Piperitol acetate
					6428442 (E)-p-Mentha-1(7),8-dien-2-ol
					6429040 (Z)-p-Mentha-1(7),8-dien-2-ol
					6429080 Gleenol
					6429171 (E)-Ascaridol glycol
					6432469 Isomenthone
					6432474 (E)-Carvomenthone
					6951358 (E)-Carvyl acetate
					7057943 iso-Isopulegol
					11105550 (Z)-p-2,8-Menthadien-1-ol
					12233170 (Z)-Carvotanacetol
					12612679 (Z)-14-nor-Muurol-5-en-4-one
					12618691 (E)-p-Mentha-2,8-dien-1-ol
					14159029 Methyl perillate
					72993385 6-hydroxycarvotanacetone
					91748547 14-Norcadin-5-en-4-one
					91751321 (E)-Dihydrocarveol
					129864168 (E)-p-Mentha-2,8-dienol
					122485 (Z)-p-Menth-2-en-1-ol
					439732 (E)-Pulegol
					11367125 (Z)-Carvomenthone
					10080561 p-Mentha-1,8-dien-10-al
					45056 Isomenthol
					443529 (Z)-Isopulegone
				[0001563] Monocyclic monoterpenoids
					14299 p-Menth-8-ene
					7057941 neoiso-Isopulegol
					13827996 Fencholene aldehyde
					325 Cumin alcohol
					326 Cuminaldehyde
					1254 Menthol
					6631 (Z)-Dihydro-alpha-terpinyl acetate
					6987 Piperitone
					6988 Pulegone
					6989 Thymol
					7438 Carveol
					7439 Carvone
					7460 alpha-Phellandrene
					7462 alpha-Terpinene
					7463 p-Cymene
					8748 beta-Terpineol
					10282 Piperitol
					10354 Isosylvestrene
					10363 Carvenone
					10364 Carvacrol
					10369 p-Menth-3-ene
					10819 Perillyl alcohol
					11142 beta-Phellandrene
					11230 Terpinen-4-ol
					11463 Terpinolene
					11467 gamma-Terpineol
					11468 Terpinen-1-ol
					12072 Dihydrocarveol
					14104 Thymyl methyl ether
					16441 Perillaldehyde
					16724 d-Carvone
					17100 Terpineol
					20960 4-Terpinyl acetate
					21671 p-Menth-1-ene
					23535 Linalyl anthranilate
					24473 Dihydrocarvone
					24585 Isopulegol
					26346 cannabidiol
					26447 Menthone
					30248 Dihydrocarvyl acetate
					61284 alpha-Campholenol
					66841 beta-Terpinene
					68140 p-Mentha-1(7),8-diene
					68252 Thymol acetate
					79036 Isopiperitenone
					80790 Methyl carvacrol
					80792 Carvacryl acetate
					81722 delta-Terpineol
					85567 (Z)-Piperitol
					85568 (E)-Piperitol
					86753 p-Menth-1-en-9-ol
					86777 Terpinen-2-ol
					88693 beta-Terpinyl acetate
					89488 Phellandral
					92793 Pulegol
					94221 (E)-Carveol
					94579 Isopulegol acetate
					95376 p-Cymen-9-ol
					95779 Thymohydroquinone
					102024 (Z)-Carvyl acetate
					102443 Isoterpinolene
					111037 alpha-Terpinyl acetate
					111274 (Z)-p-Mentha-2,8-dien-1-ol
					122484 (E)-p-Menth-2-en-1-ol
					136330 Eucarvone
					176983 p-Mentha-1,3,8-triene
					330573 (Z)-Carveol
					381152 Piperitenone
					439250 Limonene
					443162 alpha-Terpineol
					443167 (Z)-Dihydrocarvone
					443180 (Z)-Dihydrocarveol
					519323 p-Mentha-1,5-dien-8-ol
					520440 alpha,4-Dimethyl-3-cyclohexene-1-acetaldehyde
					521267 Carvotanacetone
					521851 p-Mentha-3,8-diene
					522161 alpha-Phellandren-8-ol
					522673 alpha-Terpinyl isobutyrate
					526657 p-Menth-2-en-1-ol
					526762 alpha-Terpinen-7-al
					527143 Limonen-10-ol
					527144 p-Menth-1-en-9-ol acetate
					527424 p-Mentha-1,5,8-triene
					527428 p-Mentha-1,8-dien-4-ol
					573534 2-Isopropyl-5-methyl-3-cyclohexen-1-one
					1252759 Campholenal
					3083632 leptospermone
					5315649 m-Camphorene
					5316534 Dendrolasin
					5366078 Sesquirosefuran
					6427071 2,5-Dimethoxy-p-cymene
					6427503 (Z)-Piperitol acetate
					6428442 (E)-p-Mentha-1(7),8-dien-2-ol
					6429040 (Z)-p-Mentha-1(7),8-dien-2-ol
					6429171 (E)-Ascaridol glycol
					6432469 Isomenthone
					6432474 (E)-Carvomenthone
					6951358 (E)-Carvyl acetate
					7057943 iso-Isopulegol
					11105550 (Z)-p-2,8-Menthadien-1-ol
					12233170 (Z)-Carvotanacetol
					12304570 Sylvestrene
					12618691 (E)-p-Mentha-2,8-dien-1-ol
					14159029 Methyl perillate
					15800949 flavesone
					59518515 isoleptospermone
					72993385 6-hydroxycarvotanacetone
					91748887 (E)-alpha-Necrodyl acetate
					91751321 (E)-Dihydrocarveol
					129864168 (E)-p-Mentha-2,8-dienol
					122485 (Z)-p-Menth-2-en-1-ol
					439732 (E)-Pulegol
					11367125 (Z)-Carvomenthone
					27938 m-Menthane
					10080561 p-Mentha-1,8-dien-10-al
					110685 Chrysanthemol
					45056 Isomenthol
					101473381 Peruphasmal
					443529 (Z)-Isopulegone
				[0001564] Bicyclic monoterpenoids
					556516 2-Caren-10-al
					11084102 (Z)-Myrtanol
					92108 Camphane
					157139 Norinone
					12304607 iso-3-Thujanol
					6427502 (E)-Myrtanol acetate
					13428328 endo-Bornyl formate
					14088350 6-Camphenone
					91746616 4-Thujen-2alpha-yl acetate
					91747343 endo-isocamphanyl acetate
					2537 Camphor
					6616 Camphene
					10106 1,4-Cineole
					10128 (E)-Pinene hydrate
					10550 Thujyl alcohol
					10582 Myrtenol
					11027 3-Thujanone
					11038 Pinocamphone
					14525 Fenchone
					15406 Fenchol
					17868 alpha-Thujene
					18818 Sabinene
					26049 3-Carene
					28930 alpha-Fenchene
					29025 Verbenone
					32735 Nopinone
					60968 Bornyl isovalerate
					61123 beta-Fenchol
					61126 Verbenol
					61130 Myrtenal
					61262 Myrtenyl acetate
					62044 Pinanediol
					62367 Sabinene hydrate
					62387 Isobornyl formate
					64685 Borneol
					79028 Bicyclo[2.2.1]heptan-2-ol
					79035 Tricyclene
					79044 2-Carene
					84532 Isopinocamphone
					84880 (E)-myrtanol
					86608 alpha-Bergamotene
					91195 Umbellulone
					91456 beta-Thujone
					91508 alpha-Pinene oxide
					93046 beta-Pinene oxide
					93073 Camphenilone
					94147 Sabinol
					101680 Camphene hydrate
					102667 Pinocarveol
					107217 alpha-Fenchyl acetate
					107515 (E)-4-Caranone
					121719 Pinocarvone
					161367 4aalpha,7alpha,7aalpha-Nepetalactone
					162747 Chrysanthenyl acetate
					164888 (Z)-Verbenol
					180537 6-Camphenol
					439711 endo-Fenchol
					440967 beta-Pinene
					440968 alpha-Pinene
					442430 4aalpha,7alpha,7abeta-Nepetalactone
					442463 Chrysanthenone
					518472 Bornyl formate
					520384 beta-Thujene
					520984 2-Caren-4-ol
					524198 Thuja-2,4(10)-diene
					524260 Verbanol acetate
					526611 Camphenol
					527032 Chrysanthenol
					529752 Chrysanthenyl propionate
					530422 4-Carene
					535269 Aristolene epoxide
					535296 Longipinocarvone
					563197 Cycloisolongifolene
					565280 5-Isopropenyl-2-methyl-7-oxabicyclo[4.1.0]heptan-2-ol
					565281 Bornane-2,3-diol
					572766 Isofuranogermacrene
					605073 alpha-neo-Clovene
					1201518 endo-Borneol
					3081930 Curzerenone
					5316217 Curzerene
					6427102 endo-Fenchyl acetate
					6427105 (Z)-Pinocamphone
					6427108 beta-Fenchyl alcohol
					6427476 Verbenene
					6427493 (Z)-Sabinene hydrate acetate
					6428289 (Z)-Pinene hydrate
					6428437 Bornyl angelate
					6428460 (Z)-Sabinyl acetate
					6429076 (E)-Sabinol
					6429099 Methyl myrtenate
					6429302 (E)-alpha-Bergamotene
					6429303 (Z)-alpha-Bergamotene
					6430313 (E)-Sabinyl acetate
					6430689 exo-Fenchyl acetate
					6431022 4abeta,7alpha,7abeta-nepetalactone
					6431301 (Z)-Chrysanthenyl acetate
					6973643 exo-Fenchol
					10888100 (E)-Chrysanthenol
					12300069 (E)-beta-Bergamotene
					12311119 4aalpha,7beta,7aalpha-Nepetalactone
					12311188 (E)-Pinocamphone
					12315149 (Z)-4-Thujanol
					12315160 (Z)-Sabinol
					12444758 Berbenone
					12612679 (Z)-14-nor-Muurol-5-en-4-one
					20055523 (E)-4-Thujanol
					91711829 Cyclo-seychellene
					91746554 neo-Isothujol
					91746582 Longipinanol
					91748547 14-Norcadin-5-en-4-one
					91749849 (E)-Longipinocarveol
					91753474 Isoverbanol acetate
					89664 (E)-Verbenol
					93009 Bornyl acetate
					443131 Isobornyl acetate
					12858461 (E)-Pinocarvyl acetate
					119627 4,5-Epoxycarene
					261491 Thujone
					71361104 (Z)-Chrysanthenol
					91226 Bornyl isobutyrate
				[0001565] Iridoids and derivatives
					42608181 Spirolepechinene
					161367 4aalpha,7alpha,7aalpha-Nepetalactone
					442430 4aalpha,7alpha,7abeta-Nepetalactone
					6431022 4abeta,7alpha,7abeta-nepetalactone
					12311119 4aalpha,7beta,7aalpha-Nepetalactone
					15690922 Italicene
					101473381 Peruphasmal
				583109 9,10-Dehydro-isolongifolene
				600322 2,2,7,7-Tetramethyltricyclo[6.2.1.0(1,6)]undec-4-en-3-one
				6427070 (E)-Isolongifolanone
				12217497 (Z)-isolongifolanone
			[0001550] Sesquiterpenoids
				[0000101] Eudesmane, isoeudesmane or cycloeudesmane sesquiterpenoids
					91457 beta-Eudesmol
					92762 alpha-Eudesmol
					165258 Cryptomeridiol
					442393 beta-Selinene
					520383 delta-Selinene
					521216 5-epi-7-epi-alpha-Eudesmol
					521242 beta-Maaliene
					527205 (Z)-eudesma-6,11-diene
					527220 Selina-6-en-4-ol
					527256 Rosifoliol
					594234 6-Isopropenyl-4,8a-dimethyl-1,2,3,5,6,7,8,8a-octahydronaphthalen-2-ol
					613194 Platambin
					5086419 carissone
					6427486 alpha-Eudesmol acetate
					6428380 Selin-11-en-4-ol
					6428433 Selin-11-en-4alpha-ol
					6429281 alpha-Selin-11-en-4-ol
					6429320 Selina-4,7(11)-diene
					6430754 10-epi-gamma-Eudesmol
					6432005 gamma-Eudesmol
					6452077 Junenol
					6452086 alpha-Cyperone
					10491888 beta-Eudesmol acetate
					10726905 7-epi-alpha-Selinene
					10856614 alpha-Selinene
					10944069 Maaliol
					11138655 Occidentalol
					11877394 Neo-intermedeol
					12304104 beta-Costol
					12304196 7-epi-alpha-Eudesmol
					12309814 Beta-Helmiscapene
					14167644 Sibirene
					15560333 Intermedeol
					21775138 gamma-Maaliene
					76525349 gamma-Eudesmol acetate
					91730038 gamma-Costol
					91746575 Selina-3,11-dien-6alpha-ol
					91747180 Torilenol
					102361380 alpha-maaliene
					10899741 alpha-Cyperene
					564373 6-(1-Hydroxymethylvinyl)-4,8a-dimethyl-3,5,6,7,8,8a-hexahydro-1H-naphthalen-2-one
				[0001781] Aromadendrane sesquiterpenoids
					[0003562] 5,10-cycloaromadendrane sesquiterpenoids
						163184238 delta-Gurjunene
						12152388 Myli-4(15)-ene
						91354 Aromadendrene
						92231 Spathulenol
						92812 Ledol
						101716 Globulol
						110745 Palustrol
						160491 Cyclocolorenone
						521243 alpha-Gurjunene
						522266 beta-Spathulenol
						528759 Aromadendrene oxide
						534398 Isoaromadendrene epoxide
						534497 Ledene oxide-I
						6432640 Espatulenol
						6450812 beta-Gurjunene
						10899740 allo-Aromadendrene
						10910653 Viridiflorene
						11996452 Viridiflorol
						14038848 Isospathulenol
						91746712 allo-Aromadendrene epoxide
						91753473 Ledene oxide
						526687 Dehydroaromadendrene
						16211192 Aromadendrene oxide-(2)
						13854255 ent-Spathulenol
				[0002004] Triquinane sesquiterpenoids
					[0003582] Angular triquinanes
						91746516 Silphiperfol-5-en-3-one B
						188113 Isocomene
						10867444 Silphiperfol-6-ene
						57501472 alpha-Isocomene
						74819460 7-epi-silphiperfol-5-ene
						90658163 beta-isocomene
						11030947 Modephene
				[0002051] Agarofurans
					521889 4-epi-(Z)-Dihydroagarofuran
					10775429 Dihydroagarofuran
					6427117 beta-dihydroagarofuran
				[0002456] Germacrane sesquiterpenoids
					5281519 Germacrene B
					5316216 Curdione
					5317425 Furanodienone
					5317570 Germacrene D
					5352847 Germacrene D-4-ol
					5353644 8-Isopropenyl-1,5-dimethyl-1,5-cyclodecadiene
					5373727 Isogermacrene D
					5463084 Germacrene A
					6432240 Hedycaryol
					6436348 Germacrone
					6440527 Germacrene
					13304977 Germacra-4(15),5,10(14)-trien-1alpha-ol
					15118057 Salvial-4(14)-en-1-one
					91750039 Salviadienol
					9601230 Furanodiene
				[0002517] Chamigranes
					91416189 alpha-Chamipinene
					29073 beta-Chamigrene
					442351 alpha-Chamigrene
				[0002872] Elemane sesquiterpenoids
					92138 Elemol
					520758 Shyobunol
					641756 (Z)-beta-Elemene
					5321293 Shyobunone
					6918391 beta-Elemene
					20057139 beta-Elemol
					76419358 Bicycloelemene
				[0002874] Guaianes
					163184238 delta-Gurjunene
					4426320 Dehydrocostus lactone
					15934381 Guaia-6,10(14)-dien-4beta-ol
					3515 Guaiazulene
					10719 Chamazulene
					91354 Aromadendrene
					92231 Spathulenol
					92812 Ledol
					101716 Globulol
					110745 Palustrol
					522266 beta-Spathulenol
					565709 Aciphyllene
					5320651 Pogostol
					6427475 Guaia-6,9-diene
					6432640 Espatulenol
					6450812 beta-Gurjunene
					10899740 allo-Aromadendrene
					11996452 Viridiflorol
					526687 Dehydroaromadendrene
					13854255 ent-Spathulenol
				[0003545] Himachalane and lippifoliane sesquiterpenoids
					15095 Himachalene
					121536 Himachalol
					520909 alpha-Himachalene
					573697 beta-Himachalene oxide
					577062 gamma-Himachalene
					583791 Himachala-2,4-diene
				[0003549] Bicyclogermacrane and isolepidozane sesquiterpenoids
					11820258 (E)-Bicyclogermacrene
					5315347 Bicyclogermacrene
					145709765 Isobicyclogermacrenal
				[0003565] Aristolane sesquiterpenoids
					28481 Calarene
					165536 Aristolone
					530421 Aristolene
				[0003655] Eremophilane, 8,9-secoeremophilane and furoeremophilane sesquiterpenoids
					177072 Dehydrofukinone
					91748550 Juneol
					146808 Valerianol
					161533 Aristolochene
					182645 Nootkatol
					608753 beta-Vatirenene
					643237 Furanoeudesma-1,3-diene
					1268142 Nootkatone
					3080635 Atractylone
					6428416 Eremophyllene
					6429376 4,5-di-epi-aristolochene
					9855795 Valencene
					14475467 beta-vetivenene
					21591456 Eremoligenol
					90470826 gamma-Vetivenene
					12311270 Lindestrene
				[0003752] Cedrane and isocedrane sesquiterpenoids
					10099 alpha-Cedrene
					119831 Cedrenol
					122510 alpha-Cedrene epoxide
					519545 8-Cedren-13-ol
					521207 di-epi-alpha-Cedrene
					522667 Cedrol
					6428415 Cedr-8(15)-en-9alpha-ol
					6431123 1,7-Diepi-beta-Cedrene
					9548702 Cedrane
					11106485 beta-Cedrene
					16213223 beta-Funebrene
					21723995 5-neo-Cedranol
					91746472 Cedrenol acetate
					92178524 2-epi-beta-Funebrene
				5352901 (Z)-Lanceol
				14830706 gamma-Cuprenene
				91748132 Selina-4,7-diene
				91748524 alpha-Elemenone
				91748848 (Z)-Thujopsenal
				91750291 (Z)-Bisabol-11-ol
				101395124 Fokienol
				129819968 Geranyl p-cymene
				162850577 Caryophyll-5-en-12-al
				527498 Jatamansone
				5315157 (Z)-Valerenic acid
				14845382 14-Hydroxy-delta-cadinene
				91730079 Aristol-1(10)-en-9-ol
				163026212 4beta-H-Cadin-9-en-15-al
				521214 Selinen-4alpha-ol
				595137 8-Isopropyl-5-metyl-2-metylene-1,2,3,4,4a,5,6,7-octahydronaphtalene
				5365907 (Z)-6,7-Dihydrofarnesol
				102004667 Insensol
				641722 Dauca-4(11),8-diene
				5357157 (Z)-Nerolidyl acetate
				6429047 Caryophylla-4(14),8(15)-dien-5alpha-ol
				14059042 (E)-alpha-Santalal
				91753211 Thujopsan-2beta-ol
				3327 Farnesol
				6949 Guaiene
				8888 Nerolidol
				10137 Longifolene
				10223 delta-Amorphene
				10224 Calamenene
				10225 Cadalene
				10408 Hexahydrofarnesyl acetone
				10446 Neophytadiene
				10534 beta-Santalene
				10586 Bisabolol
				10657 beta-Cadinene
				15094 gamma-Muurolene
				19725 Copaene
				23204 Humulene
				27208 beta-Bisabolol
				35821 alpha-Dihydroionone
				62566 beta-Bourbonene
				72607 Alpha-Guaiol
				72724 Alantolactone
				73285 Isoalantolactone
				80048 alpha-Elemene
				85785 2,6,10-Trimethyltetradecane
				86597 alpha-Bisabolene
				86609 alpha-Cubebene
				86895 Cuparene
				90785 Bulnesol
				92139 alpha-Curcumene
				92313 gamma-Cadinene
				92776 Zingiberene
				93081 beta-Cubebene
				94164 alpha-Santalene
				94254 Elixene
				94275 alpha-Bulnesene
				94403 Farnesyl acetate
				97829 Thujopsene
				98043 Nerolidyl acetate
				99856 Cyperene
				101708 alpha-Amorphene
				101750 p-Camphorene
				107152 alpha-Guaiene
				122836 Curcuphenol
				160512 ar-Turmerone
				160799 tau-Cadinol
				171455 Valeranone
				177773 Daucene
				196216 beta-Turmerone
				227829 Guaiol
				240122 Guaiol acetate
				441005 delta-Cadinene
				442343 alpha-Bisabolol
				442347 Carotol
				442360 Curcumene
				442402 (Z)-thujopsene
				442409 alpha-Ylangene
				445070 (2E,6E)-Farnesol
				519298 1,4-Cadinadiene
				519662 epi-alpha-Cadinol
				519764 Sesquiphellandrene
				519857 Cubenol
				519960 Cyclosativene
				520826 Guaia-1(10), 11(12)-diene
				520957 alpha-Longipinene
				521030 alpha-Copaen-11-ol
				521334 gamma-Selinene
				521496 Bicyclosesquiphellandrene
				521710 alpha-Patchoulene
				522296 Eudesma-3,7(11)-diene
				527192 epi-zizanone
				527240 Vetiselinenol
				527418 Caryophylladienol II
				529621 beta-Calacorene
				530427 Sativene
				530428 Vulgarone B
				530816 alpha-Bourbonene
				558173 Tumerone
				558221 ar-Tumerone
				564934 Longicyclene
				565584 longifolenaldehyde
				593889 cadala-1(10),3,8-triene
				595385 epi-Zonarene
				638014 beta-Ionone
				638500 (2E,6E)-Farnesyl acetate
				1201551 epi-alpha-Bisabolol
				1549107 (2Z,6Z)-Farnesol
				1549108 (2Z,6E)-Farnesol
				1549109 (2E,6Z)-Farnesol
				1551480 (2Z,6E)-Farnesyl acetate
				1742210 Caryophyllene oxide
				3033866 gamma-Bisabolene
				3084311 delta-Cadinol
				3084331 tau-Muurolol
				5281515 Caryophyllene
				5281516 (E,E)-alpha-farnesene
				5281517 (E)-beta-Farnesene
				5281520 alpha-Humulene
				5281522 Isocaryophyllene
				5281531 (Z)-alpha-Santalol
				5281534 alpha-Sinensal
				5281535 beta-Sinensal
				5282108 alpha-Ionone
				5284507 (E)-Nerolidol
				5315299 14-Hydroxy-isocaryophyllene
				5315468 (E)-alpha-Bisabolene
				5315469 ar-Turmerol
				5316074 alpha-corocalene
				5317319 (Z)-beta-Farnesene
				5317320 (Z,Z)-alpha-Farnesene
				5318102 beta-Humulene
				5318673 Isoshyobunone
				5318734 Juniper camphor
				5320128 (Z)-Nerolidol
				5352140 (E)-beta-Santalol acetate
				5352437 (E)-gamma-Bisabolene
				5352485 14-Hydroxy-alpha-humulene
				5352653 (Z)-alpha-Bisabolene
				5352771 Farnesyl butanoate
				5353086 (E,Z)-alpha-Farnesene
				5362889 (Z,E)-alpha-Farnesene
				5363099 (Z)-alpha-Bisabolene epoxide
				5363426 (e)-Nerolidyl acetate
				5365883 alpha-Springene
				5368797 alpha-Santalol
				5371084 Methyl ionone
				5470187 Zerumbone
				6427091 Cadina-1,4-diene
				6428414 14-Hydroxy-alpha-muurolene
				6428435 (Z)-Sesquisabinene hydrate
				6428444 (E)-Sesquisabinene hydrate
				6428461 beta-Curcumene
				6428488 Zonarene
				6429022 (E)-Calamenene
				6429048 Caryophylla-4(14),8(15)-dien-5beta-ol
				6429077 (Z)-Calamenene
				6429100 Muurola-4,10(14)-dien-1beta-ol
				6429131 Eudesma-4(15),7-dien-1beta-ol
				6429136 dauca-5,8-diene
				6429214 beta-Bisabolenal
				6429274 9-epi-beta-Caryophyllene
				6429357 (E)-beta-Guaiene
				6430720 Muuroladiene
				6430869 (E)-Cadina-1,4-diene
				6431207 Delta-Muurolene
				6431225 beta-Copaen-4alpha-ol
				6432312 gamma-Elemene
				6432454 Eudesm-7(11)-en-4alpha-ol
				6438311 Caryophyllenol
				6440942 Valerenal
				6441344 Dimethylionone
				6450269 (E)-beta-Santalol
				6857681 beta-Santalol
				10104370 beta-Bisabolene
				10398656 alpha-Cadinol
				10421034 Bisabolone
				10466745 Oplopanone
				10798883 (E)-Calamenen-10-ol
				10977056 (Z)-Muurol-5-en-4beta-ol
				11052747 amorpha-4,11-diene
				11106484 epi-beta-Santalene
				11127402 Isolongifolene
				11276107 Cubebol
				11310474 Selina-1,3,7(11)-trien-8-one
				12299867 (Z)-alpha-Atlantone
				12300145 epi-beta-Bisabolol
				12301996 endo-1-Bourbonanol
				12302243 alpha-Calacorene
				12304250 alpha-Cuprenene
				12304273 gamma-Curcumene
				12306047 alpha-Muurolene
				12306048 alpha-Cadinene
				12308614 Cyperotundone
				12309449 delta-Elemene
				12309890 Filifolone
				12311096 Isolongifolol
				12313013 Mustakone
				12313019 gamma-Amorphene
				12314971 Rimuene
				13874489 Khusinol
				13893399 3-Thujopsanone
				14038842 gamma-Calacorene
				14038847 beta-Oplopenone
				14355861 Premnaspirodiene
				15560252 (Z)-beta-Guaiene
				15825504 Caryophylla-2(12),6(13)-dien-5-one
				21675005 Agarospirol
				22212001 Caryophylladienol I
				25147318 Sesquithujene
				25202482 Sesquisabinene
				25244198 beta-Ylangene
				46187190 10-epi-Cubebol
				51351708 (Z)-Muurola-3,5-diene
				56927990 7-epi-sesquithujene
				57339298 beta-Copaene
				58067884 Valerena-4,7(11)-diene
				73809332 Isodaucene
				85669481 1,5-Epoxy-salvial-4(14)-ene
				91698330 (E)-gamma-Atlantone
				91699505 Valerenol
				91704131 Cubeban-11-ol
				91704770 Caryophyllenyl alcohol
				91710308 Pentylcurcumene
				91710638 (Z)-beta-Curcumen-12-ol
				91723677 Cadina-3,5-diene
				91730075 (Z)-valerenylacetate
				91746528 (Z)-Cadin-4-en-7-ol
				91746681 14-Oxy-alpha-muurolene
				91746686 4,10-epoxy-Amorphane
				91747125 epi-Bicyclosesquiphellandrene
				91747319 Presilphiperfolan-8-ol
				91747530 beta-Bisabolenol
				91747889 alpha-Bisabolene epoxide
				91748041 6-epi-Cubenol
				91748736 alpha-Panasinsen
				91748749 1,10-Di-epi-cubenol
				91749818 (Z)-Calamenen-10-ol
				91750495 alpha-Bisabolen-12-ol
				91751356 15-Copaenol
				91753433 epi-Cubebol
				91753507 gamma-Curcumen-15-al
				91753606 Caryophylla-4(12),8(13)-dien-5-ol
				101289803 Copaborneol
				101324831 Mint sulfide
				101664401 ent-Rosa-5,15-diene
				101679337 (E)-alpha-Bergamotol
				10878761 Hinesol
				10932923 (E)-Nuciferol
				12300117 14-Hydroxy-9-epi-beta-caryophyllene
				15694803 (E)-Cadina-1(6),4-diene
				91747875 (E)-Muurola-4(14),5-diene
				102512379 (E)-Muurola-3,5-diene
				50986185 Cubenene
				67178146 (Z)-Nuciferol
				91749998 (Z)-Dracunculifolol
				12046149 epi-1-Cubenol
				94657831 10-Epicyperene
				179519 Ylangenol
				71308801 Cycloisolongifol-5-ol
				91753440 alpha-Muurolol
				5280341 (6E)-3,7,11-trimethyldodeca-6,10-dien-1-ol
				90805 gamma-Gurjunene
				118284 Blumenol C
				15694802 (Z)-Cadina-1(6),4-diene
				91753533 (Z)-Muurol-5-en-4alpha-ol
				146672860 Dauca-4,7-diene
			[0001551] Diterpenoids
				[0000008] Cembrane diterpenoids
					5281384 Neocembrene
					5363523 Thunbergol
					5377896 Cembrene
				[0001357] Acyclic diterpenoids
					10453 Isophytol
					12523 Phytane
					15979 Pristane
					61206 Farnesyl acetone
					1711945 (5E,9E)-Farnesyl acetone
					5280435 Phytol
					5320547 (Z)-Phytol
					5365872 Geranyl linalool
					5366244 3,7,11,15-Tetramethyl-2-hexadecen-1-ol
					6428538 Phytol acetate
					5365927 2,6,11,15-Tetramethyl-hexadeca-2,6,8,10,14-pentaene
				[0001757] Colensane and clerodane diterpenoids
					9971144 Coronarin E
				[0003782] Kaurane diterpenoids
					520687 Kaurene
					521318 Isokaurene
					44237348 Phyllocladanol
					44559813 Phyllocladene
				625348 Pimara-7,15-dien-3-one
				11162521 Copalic acid
				10569 Abietic acid
				73114 Sclareol
				92131 Manool
				92783 Totarol
				349315 Torulosol
				440909 Pimaradiene
				442027 Ferruginol
				443470 Abieta-7,13-diene
				521312 Sclarene
				556963 Saussurea lactone
				620819 sandaracopimarinal
				3032412 Methyl isopimarate
				5377475 Verticillol
				6427962 4-epiabietal
				6432211 Abietatriene
				10891602 epi-Manool
				12314286 Sandaracopimarinol
				13969544 Nezukol
				14239488 isopimara-9(11),15-diene
				15586710 Isopimarol
				44584271 7alpha-Hydroxymanool
				91750212 3-alpha-Hydroxy manool
				443469 Sandaracopimaradiene
			[0001553] Triterpenoids
				9548595 alpha-Sitosterol
				73170 alpha-Amyrin
				638072 Squalene
				2721426 13-epi-Manoyl oxide
				6432025 Manoyl oxide
			[0001554] Tetraterpenoids
				[0001277] Carotenoids
					[0001411] Carotenes
						5280489 beta-Carotene
		[0003909] Fatty Acyls
			[0000262] Fatty acids and conjugates
				[0000333] Straight chain fatty acids
					5282761 (Z)-Vaccenic acid
					264 Butanoic acid
					379 Octanoic acid
					985 Palmitic acid
					2969 Capric acid
					3893 Lauric acid
					5281 Stearic acid
					8158 Nonanoic acid
					8180 Undecanoic acid
					8892 Hexanoic acid
					11005 Myristic acid
					13849 Pentadecanoic acid
					445638 Palmitoleic acid
					445639 Oleic acid
					637517 Elaidic acid
					5280450 Linoleic acid
					5282708 (E)-3-Hexenoic acid
					5282724 (E)-2-Decenoic acid
					5312414 (Z)-11-Hexadecenoic acid
				[0000338] Branched fatty acids
					[0003544] Methyl-branched fatty acids
						11162521 Copalic acid
						7755 3-methylvaleric acid
						10402 Citronellic acid
						5275520 Geranic acid
				[0000339] Unsaturated fatty acids
					5282761 (Z)-Vaccenic acid
					11162521 Copalic acid
					10402 Citronellic acid
					445638 Palmitoleic acid
					445639 Oleic acid
					637517 Elaidic acid
					5275520 Geranic acid
					5280450 Linoleic acid
					5282708 (E)-3-Hexenoic acid
					5282724 (E)-2-Decenoic acid
					5312414 (Z)-11-Hexadecenoic acid
				[0002949] Long-chain fatty acids
					5282761 (Z)-Vaccenic acid
					985 Palmitic acid
					5281 Stearic acid
					11005 Myristic acid
					13849 Pentadecanoic acid
					445638 Palmitoleic acid
					445639 Oleic acid
					637517 Elaidic acid
					5280450 Linoleic acid
					5312414 (Z)-11-Hexadecenoic acid
				[0003086] Medium-chain fatty acids
					11162521 Copalic acid
					379 Octanoic acid
					2969 Capric acid
					3893 Lauric acid
					8158 Nonanoic acid
					8180 Undecanoic acid
					8892 Hexanoic acid
					10402 Citronellic acid
					5275520 Geranic acid
					5282708 (E)-3-Hexenoic acid
					5282724 (E)-2-Decenoic acid
			[0000298] Fatty aldehydes
				984 Hexadecanal
				12533 Octadecanal
				17697 Pentadecanal
				25311 Tridecanal
				31291 Tetradecanal
				71552 Heptadecanal
				5283381 9-octadecenal
				5283384 9,12,15-Octadecatrienal
				5364643 (Z)-Hexadec-9-enal
			[0000324] Fatty acid esters
				[0003417] Fatty acid methyl esters
					8091 Methyl octanoate
					8139 Methyl dodecanoate
					8181 Methyl palmitate
					8201 Methyl stearate
					8203 Methyl linoleate
					31284 methyl tetradecanoate
					5284421 Linoleic acid methyl ester
					5319706 Methyl linolenate
					5364509 Methyl oleate
				8137 2-Nonynoic acid methyl ester
				58096534 (Z)-9-Tetradecenoic acid isobutyl ester
				87382688 Butyl 9-tetradecenoate
				7644 Methyl cinnamate
				7650 Benzyl butanoate
				7651 Benzyl isovalerate
				7795 Isopentyl butanoate
				7797 ethyl heptanoate
				7800 Ethyl dodecanoate
				7945 Ethyl isopentanoate
				7981 n-Butyl isovalerate
				7983 Butyl butanoate
				8042 Isopropyl tetradecanoate
				8792 Phenylethyl isovalerate
				8835 Citronellyl butanoate
				8907 Isopropyl hexadecanoate
				12366 Ethyl palmitate
				12613 Isopentyl isovalerate
				17129 2-Methylbutyl 2-methylbutyrate
				17525 n-Hexyl butanoate
				21006 n-Octyl hexanoate
				22199 Docosanoic acid, ethyl ester
				22873 n-Hexyl hexanoate
				24838 n-Hexyl 2-methylbutanoate
				31265 Ethyl hexanoate
				60968 Bornyl isovalerate
				61030 Octyl butyrate
				61293 ethyl-3-hydroxyhexanoate
				61294 n-Octyl caprylate
				61384 Phenethyl hexanoate
				61455 Hexyl isovalerate
				61812 n-Butyl 2-methylbutanoate
				62445 2-Methylbutyl isovalerate
				70917 Methyl geranate
				91849 Benzyl-2-methylbutyrate
				119908 Ethyl tridecanoate
				228769 n-Octyl 3-methylbutanoate
				229387 Decyl butyrate
				520148 Phenyl ethyl-2-methylbutanoate
				520326 Isoamyl-2-methyl butyrate
				520455 n-Octyl 2-methylbutanoate
				522214 Isopropyl-2-methylbutanoate
				522677 Isobutyl acetoacetate
				637520 (E)-Methyl cinnamate
				637523 Hexyl tiglate
				637758 Ethyl cinnamate
				5282184 Linoleic acid ethyl ester
				5284656 (z)-ethyl cinnamate
				5352438 (Z)-3-Hexenyl butanoate
				5352771 Farnesyl butanoate
				5355856 Geranyl butanoate
				5357002 Phenyl ethyl tiglate
				5362830 Geranyl isovalerate
				5365069 (Z)-3-Hexenyl-2-methyl butanoate
				5367681 (Z)-3-Hexenyl isovalerate
				5367766 Cinnamyl tiglate
				5367785 Geranyl tiglate
				6428437 Bornyl angelate
				6429039 Neryl isovalerate
				92569 Pentyl 3-methyl-2-butenoate
				121709 Isobutyl 3-methyl-2-butenoate
				11514 2-Methylpropyl 3-methylbutanoate
				527271 Lavandulyl isovalerate
				6429034 Neryl 2-methylbutanoate
				91746482 Lavandulyl 2-methylbutanoate
				559040 Valeric acid 3-tridecyl ester
				91694410 Fragranyl 3-methylbutanoate
				91694421 Fragranyl 2-methylbutanoate
			[0000331] Fatty amides
				[0001096] N-acyl amines
					11031534 (E)-N-Isobutyldec-2-enamide
			[0000504] Lineolic acids and derivatives
				8203 Methyl linoleate
				5280450 Linoleic acid
				5282184 Linoleic acid ethyl ester
				5284421 Linoleic acid methyl ester
				5319706 Methyl linolenate
			[0001334] Fatty alcohols
				[0002951] Long-chain fatty alcohols
					68168 9,12-Octadecadien-1-ol
					2682 1-Hexadecanol
					3322 Falcarinol
					8209 1-Tetradecanol
					8221 1-Octadecanol
					12404 1-Eicosanol
					5280435 Phytol
					5281149 (Z)-Falcarinol
					5320547 (Z)-Phytol
					5366244 3,7,11,15-Tetramethyl-2-hexadecen-1-ol
				5352901 (Z)-Lanceol
				14845382 14-Hydroxy-delta-cadinene
				537071 1-Heptatriacotanol
				5365907 (Z)-6,7-Dihydrofarnesol
				957 1-Octanol
				3327 Farnesol
				7720 2-Ethylhexanol
				7792 Dihydrocitronellol
				8103 1-Hexanol
				8129 Heptanol
				8174 1-Decanol
				8184 1-Undecanol
				8193 1-Dodecanol
				8842 Citronellol
				8914 1-Nonanol
				10993 3-Hexen-1-ol
				11527 n-Octan-3-ol
				14254 2-Decanol
				15448 2-Undecanol
				18827 1-Octen-3-ol
				28937 3-Octen-1-ol
				94060 Lavandulol
				445070 (2E,6E)-Farnesol
				543323 alpha-citronellol
				637566 Geraniol
				643820 Nerol
				1549107 (2Z,6Z)-Farnesol
				1549108 (2Z,6E)-Farnesol
				1549109 (2E,6Z)-Farnesol
				5281167 (Z)-3-Hexen-1-ol
				5281531 (Z)-alpha-Santalol
				5284503 (E)-3-Hexen-1-ol
				5318042 (E)-2-Hexen-1-ol
				5364942 (E)-2-Decenol
				5368797 alpha-Santalol
				5462982 Lyratol
				6450269 (E)-beta-Santalol
				6857681 beta-Santalol
				91710638 (Z)-beta-Curcumen-12-ol
				91750495 alpha-Bisabolen-12-ol
				101679337 (E)-alpha-Bergamotol
				129819800 Lavandulol acetate
				10932923 (E)-Nuciferol
				67178146 (Z)-Nuciferol
				5280341 (6E)-3,7,11-trimethyldodeca-6,10-dien-1-ol
				98971 4-Undecanol
			[0001722] Fatty alcohol esters
				549821 11,13-Dimethyl-12-tetradecen-1-ol acetate
				69968 Octadecyl acetate
				536310 2-Acetoxydodecane
				5357157 (Z)-Nerolidyl acetate
				7778 Citronellyl formate
				8164 Octyl acetate
				8167 Decyl acetate
				8205 Dodecyl acetate
				8834 Citronellyl propionate
				8835 Citronellyl butanoate
				9017 Citronellyl acetate
				12393 Hexadecyl acetate
				16864 Neryl isobutanoate
				21006 n-Octyl hexanoate
				61024 n-Octyl isobutanoate
				61030 Octyl butyrate
				61096 n-Octyl propionate
				61294 n-Octyl caprylate
				94403 Farnesyl acetate
				98043 Nerolidyl acetate
				228769 n-Octyl 3-methylbutanoate
				229387 Decyl butyrate
				520455 n-Octyl 2-methylbutanoate
				638500 (2E,6E)-Farnesyl acetate
				1549025 Neryl acetate
				1549026 Geranyl acetate
				1551480 (2Z,6E)-Farnesyl acetate
				5282109 Geranyl formate
				5352771 Farnesyl butanoate
				5354882 Neryl formate
				5355853 Geranyl propanoate
				5355856 Geranyl butanoate
				5362830 Geranyl isovalerate
				5363207 (E)-2-Decenyl acetate
				5363208 (Z)-3-Octenyl acetate
				5363426 (e)-Nerolidyl acetate
				5365991 Geranyl isobutyrate
				5367785 Geranyl tiglate
				6428538 Phytol acetate
				6429039 Neryl isovalerate
				8176 Octyl formate
				12531 Tetradecyl acetate
				5352895 (Z)-3-Dodecenyl acetate
				6429034 Neryl 2-methylbutanoate
				559040 Valeric acid 3-tridecyl ester
	[0000261] Phenylpropanoids and polyketides
		[0000029] Cinnamaldehydes
			7557 alpha-Methyl cinnamaldehyde
			637511 Cinnamaldehyde
		[0000145] Coumarins and derivatives
			[0000358] Furanocoumarins
				[0002569] Linear furanocoumarins
					[0000202] Psoralens
						[0002832] 5-methoxypsoralens
							98608 Phellopterin
						6199 Psoralen
			323 Coumarin
			10228 Osthol
		[0000147] Macrolides and analogues
			235414 Cyclopentadecanolide
			543405 13-Tetradecanolide
		[0000476] Cinnamic acids and derivatives
			[0003480] Cinnamic acid esters
				7644 Methyl cinnamate
				637520 (E)-Methyl cinnamate
				637758 Ethyl cinnamate
				5284656 (z)-ethyl cinnamate
		[0002754] Cinnamyl alcohols
			5280511 (Z)-Cinnamyl alcohol
			5315892 Cinnamyl alcohol
	[0000264] Organic acids and derivatives
		[0000265] Carboxylic acids and derivatives
			[0000013] Amino acids, peptides, and analogues
				[0000347] Amino acids and derivatives
					[0000318] Carbamic acids and derivatives
						[0001162] Carbamate esters
							17516 Minacide
							564772 Phenylcarbamic acid, 9-bromononyl ester
					8635 Methyl anthranilate
					21368 Damascenine
					23535 Linalyl anthranilate
					24433 Butyl anthranilate
			[0000346] Dicarboxylic acids and derivatives
				1017 1,2-benzenedicarboxylic acid
				3026 Dibutyl phthalate
				6781 Diethyl phthalate
				6782 Diisobutyl phthalate
				33934 Diisooctyl phthalate
			[0001093] Carboxylic acid derivatives
				[0000475] Carboxylic acid amides
					[0001663] Secondary carboxylic acid amides
						11031534 (E)-N-Isobutyldec-2-enamide
				[0001238] Carboxylic acid esters
					[0002354] Enol esters
						140765 2-Furanone
						161367 4aalpha,7alpha,7aalpha-Nepetalactone
						442430 4aalpha,7alpha,7abeta-Nepetalactone
						5319022 (Z)-Ligustilide
						6431022 4abeta,7alpha,7abeta-nepetalactone
						12311119 4aalpha,7beta,7aalpha-Nepetalactone
					[0003416] Methyl esters
						8137 2-Nonynoic acid methyl ester
						4133 Methyl salicylate
						7150 Methyl benzoate
						7559 Methyl phenyl acetate
						7644 Methyl cinnamate
						8091 Methyl octanoate
						8139 Methyl dodecanoate
						8181 Methyl palmitate
						8201 Methyl stearate
						8203 Methyl linoleate
						8635 Methyl anthranilate
						15294 Methyl-4-formylbenzoate
						21368 Damascenine
						31284 methyl tetradecanoate
						70917 Methyl geranate
						637520 (E)-Methyl cinnamate
						3032412 Methyl isopimarate
						5284421 Linoleic acid methyl ester
						5319706 Methyl linolenate
						5364509 Methyl oleate
						6429099 Methyl myrtenate
						14159029 Methyl perillate
					[0003628] Alpha,beta-unsaturated carboxylic esters
						[0003626] Enoate esters
							4426320 Dehydrocostus lactone
							7644 Methyl cinnamate
							27209 Dihydroactinidiolide
							70917 Methyl geranate
							72724 Alantolactone
							73285 Isoalantolactone
							637520 (E)-Methyl cinnamate
							637523 Hexyl tiglate
							637758 Ethyl cinnamate
							5284656 (z)-ethyl cinnamate
							5318517 Andrographolide
							5319022 (Z)-Ligustilide
							5357002 Phenyl ethyl tiglate
							5367766 Cinnamyl tiglate
							5367785 Geranyl tiglate
							6428437 Bornyl angelate
							6429099 Methyl myrtenate
							13192443 3,4-Dimethyl-5-pentyl-5H-furan2-one
							14159029 Methyl perillate
							92569 Pentyl 3-methyl-2-butenoate
							121709 Isobutyl 3-methyl-2-butenoate
						[0003627] Ynoate esters
							8137 2-Nonynoic acid methyl ester
					97747 gamma-Palmitolactone
					6429038 Isothymol isobutyrate
					549821 11,13-Dimethyl-12-tetradecen-1-ol acetate
					6427502 (E)-Myrtanol acetate
					58096534 (Z)-9-Tetradecenoic acid isobutyl ester
					87382688 Butyl 9-tetradecenoate
					69968 Octadecyl acetate
					536310 2-Acetoxydodecane
					5357157 (Z)-Nerolidyl acetate
					13428328 endo-Bornyl formate
					91746616 4-Thujen-2alpha-yl acetate
					91747343 endo-isocamphanyl acetate
					2345 Benzyl benzoate
					3026 Dibutyl phthalate
					6532 Linalool isobutyrate
					6631 (Z)-Dihydro-alpha-terpinyl acetate
					6781 Diethyl phthalate
					6782 Diisobutyl phthalate
					7136 Eugenyl acetate
					7165 Ethyl benzoate
					7351 Isobutyl isobutyrate
					7650 Benzyl butanoate
					7651 Benzyl isovalerate
					7654 Phenylethyl acetate
					7655 Phenethyl isobutyrate
					7711 2-Phenylethyl formate
					7714 gamma-Undecalactone
					7772 Isoamyl propionate
					7778 Citronellyl formate
					7795 Isopentyl butanoate
					7797 ethyl heptanoate
					7800 Ethyl dodecanoate
					7945 Ethyl isopentanoate
					7981 n-Butyl isovalerate
					7983 Butyl butanoate
					8042 Isopropyl tetradecanoate
					8164 Octyl acetate
					8167 Decyl acetate
					8205 Dodecyl acetate
					8294 Linalyl acetate
					8365 Ethyl salicylate
					8785 Benzyl acetate
					8792 Phenylethyl isovalerate
					8834 Citronellyl propionate
					8835 Citronellyl butanoate
					8907 Isopropyl hexadecanoate
					8908 Hexyl acetate
					9017 Citronellyl acetate
					11614 Butyl formate
					12366 Ethyl palmitate
					12393 Hexadecyl acetate
					12613 Isopentyl isovalerate
					12813 4-Decanolide
					16821 gamma-Dodecalactone
					16864 Neryl isobutanoate
					16872 n-Hexyl isobutanoate
					17129 2-Methylbutyl 2-methylbutyrate
					17525 n-Hexyl butanoate
					20960 4-Terpinyl acetate
					21006 n-Octyl hexanoate
					22199 Docosanoic acid, ethyl ester
					22873 n-Hexyl hexanoate
					23235 n-hexyl benzoate
					23535 Linalyl anthranilate
					24433 Butyl anthranilate
					24838 n-Hexyl 2-methylbutanoate
					30247 Lavandulyl acetate
					30248 Dihydrocarvyl acetate
					31265 Ethyl hexanoate
					31276 Isoamyl acetate
					32809 (Z)-3-Hexenyl benzoate
					33934 Diisooctyl phthalate
					60968 Bornyl isovalerate
					60998 isobutylphenylacetate
					61024 n-Octyl isobutanoate
					61030 Octyl butyrate
					61040 Linalyl formate
					61048 Isobutyl benzoate
					61096 n-Octyl propionate
					61098 Linalyl propanoate
					61262 Myrtenyl acetate
					61293 ethyl-3-hydroxyhexanoate
					61294 n-Octyl caprylate
					61361 3-n-Butylphthalide
					61384 Phenethyl hexanoate
					61455 Hexyl isovalerate
					61812 n-Butyl 2-methylbutanoate
					62127 Caryophyllene acetate
					62387 Isobornyl formate
					62445 2-Methylbutyl isovalerate
					68252 Thymol acetate
					80792 Carvacryl acetate
					88454 n-Hexyl propionate
					88693 beta-Terpinyl acetate
					91849 Benzyl-2-methylbutyrate
					94403 Farnesyl acetate
					94579 Isopulegol acetate
					98043 Nerolidyl acetate
					102024 (Z)-Carvyl acetate
					103653 2-Methylbutyl benzoate
					107217 alpha-Fenchyl acetate
					111037 alpha-Terpinyl acetate
					119908 Ethyl tridecanoate
					162747 Chrysanthenyl acetate
					173535 Prenyl isobutyrate
					175002 exo-2-Hydroxy-1,8-cineole acetate
					228769 n-Octyl 3-methylbutanoate
					229387 Decyl butyrate
					235414 Cyclopentadecanolide
					240122 Guaiol acetate
					518472 Bornyl formate
					519786 Isoamyl isobutyrate
					520148 Phenyl ethyl-2-methylbutanoate
					520326 Isoamyl-2-methyl butyrate
					520455 n-Octyl 2-methylbutanoate
					522214 Isopropyl-2-methylbutanoate
					522673 alpha-Terpinyl isobutyrate
					522677 Isobutyl acetoacetate
					524254 Artemisyl acetate
					524260 Verbanol acetate
					527144 p-Menth-1-en-9-ol acetate
					529752 Chrysanthenyl propionate
					543405 13-Tetradecanolide
					556963 Saussurea lactone
					638500 (2E,6E)-Farnesyl acetate
					1549025 Neryl acetate
					1549026 Geranyl acetate
					1551480 (2Z,6E)-Farnesyl acetate
					3084581 Dihydroeugenol acetate
					5282109 Geranyl formate
					5282110 Cinnamyl acetate
					5282184 Linoleic acid ethyl ester
					5352140 (E)-beta-Santalol acetate
					5352438 (Z)-3-Hexenyl butanoate
					5352771 Farnesyl butanoate
					5354882 Neryl formate
					5355853 Geranyl propanoate
					5355856 Geranyl butanoate
					5362830 Geranyl isovalerate
					5363207 (E)-2-Decenyl acetate
					5363208 (Z)-3-Octenyl acetate
					5363426 (e)-Nerolidyl acetate
					5365069 (Z)-3-Hexenyl-2-methyl butanoate
					5365991 Geranyl isobutyrate
					5367681 (Z)-3-Hexenyl isovalerate
					5367706 (Z)-3-Hexen-1-yl benzoate
					6423452 Phthalic acid, butyl tetradecyl ester
					6427102 endo-Fenchyl acetate
					6427486 alpha-Eudesmol acetate
					6427493 (Z)-Sabinene hydrate acetate
					6427503 (Z)-Piperitol acetate
					6428460 (Z)-Sabinyl acetate
					6428538 Phytol acetate
					6429039 Neryl isovalerate
					6430313 (E)-Sabinyl acetate
					6430689 exo-Fenchyl acetate
					6431301 (Z)-Chrysanthenyl acetate
					6951358 (E)-Carvyl acetate
					10491888 beta-Eudesmol acetate
					76525349 gamma-Eudesmol acetate
					91694420 Fragranyl propanoate
					91730075 (Z)-valerenylacetate
					91746472 Cedrenol acetate
					91748887 (E)-alpha-Necrodyl acetate
					91753474 Isoverbanol acetate
					129819800 Lavandulol acetate
					93009 Bornyl acetate
					443131 Isobornyl acetate
					12858461 (E)-Pinocarvyl acetate
					97883 2-Methylbutyl isobutyrate
					11514 2-Methylpropyl 3-methylbutanoate
					8176 Octyl formate
					77140901 Fragranyl acetate
					527271 Lavandulyl isovalerate
					12531 Tetradecyl acetate
					5352895 (Z)-3-Dodecenyl acetate
					6429034 Neryl 2-methylbutanoate
					91746482 Lavandulyl 2-methylbutanoate
					559040 Valeric acid 3-tridecyl ester
					91226 Bornyl isobutyrate
					91694410 Fragranyl 3-methylbutanoate
					91694421 Fragranyl 2-methylbutanoate
				[0001657] Carboxylic acid imides
					[0001659] N-unsubstituted carboxylic acid imides
						72824 Tetramethylsuccinimide
					[0003033] Dicarboximides
						72824 Tetramethylsuccinimide
			[0001137] Monocarboxylic acids and derivatives
				8137 2-Nonynoic acid methyl ester
				5282761 (Z)-Vaccenic acid
				97747 gamma-Palmitolactone
				4426320 Dehydrocostus lactone
				5315157 (Z)-Valerenic acid
				6429038 Isothymol isobutyrate
				549821 11,13-Dimethyl-12-tetradecen-1-ol acetate
				6427502 (E)-Myrtanol acetate
				11162521 Copalic acid
				58096534 (Z)-9-Tetradecenoic acid isobutyl ester
				87382688 Butyl 9-tetradecenoate
				10569 Abietic acid
				69968 Octadecyl acetate
				536310 2-Acetoxydodecane
				5357157 (Z)-Nerolidyl acetate
				13428328 endo-Bornyl formate
				91746616 4-Thujen-2alpha-yl acetate
				91747343 endo-isocamphanyl acetate
				243 Benzoic acid
[truncated: 4,782 more rows]
[truncated: 2 more columns]
