# Supplementary material for: Structure-based chemical ontology improves chemometric prediction of antibacterial essential oils
Source: Sci Rep. 2024 Jul 1;14:15014. doi: 10.1038/s41598-024-65882-9 (PMC11217266; doi:10.1038/s41598-024-65882-9)
Supplement: Supplementary file 11 — Supplementary Table S10. [file 41598_2024_65882_MOESM11_ESM.xlsx]

## Sheet: plot_prob_eval_p
Table S9. Predicted and observed antibacterial activity of EOs in test dataset.
	Label	Output probability
Plant species	(A:Active, I:Inactive)	Comp + ChemOnt	Comp
Nepeta sessilifolia	A	0.829	0.529
Aquilaria banaensis	A	0.816	0.68
Eryngium billardieri	I	0.816	0.648
Origanum vulgare	A	0.782	0.527
Thymus leptobotrys	A	0.771	0.538
Monarda didyma	A	0.755	0.54
Eugenia stipitata	A	0.753	0.699
Carum copticum	A	0.749	0.512
Bixa orellana	A	0.742	0.625
Echinacea purpurea	I	0.725	0.705
Emilia sonchifolia	I	0.72	0.594
Thymus zygis	A	0.716	0.495
Asarum splendens	A	0.714	0.558
Lannea egregia	A	0.712	0.627
Myrcianthes discolor	I	0.71	0.696
Trigonella teheranica	A	0.708	0.666
Trachyspermum ammi	A	0.707	0.484
Thymus pallidus	A	0.707	0.51
Morella pubescens	I	0.695	0.609
Stachys inflata	I	0.694	0.622
Commiphora molmol	I	0.693	0.48
Popowia pisocarpa	A	0.691	0.644
Cupressus funebris	I	0.688	0.521
Thymus daenensis	A	0.685	0.513
Cedrus atlantica	A	0.685	0.441
Farfugium japonicum	A	0.685	0.562
Hymenocrater incanus	A	0.685	0.637
Thymus sibthorpii	A	0.681	0.555
Thymus pulegioides	I	0.681	0.61
Leonotis nepetifolia	A	0.675	0.536
Rosa damascena	A	0.674	0.571
Pimenta racemosa	A	0.674	0.495
Juniperus thurifera	I	0.673	0.561
Lactuca longidentata	A	0.671	0.493
Santalum austrocaledonicum	A	0.671	0.463
Artemisia negrei	I	0.665	0.511
Cinnamomum zeylanicum	A	0.662	0.528
Croton collinus	I	0.65	0.5
Ocimum forskolei	A	0.645	0.512
Lindera triloba	A	0.64	0.687
Origanum vulgare subsp. hirtum	A	0.636	0.502
Cymbopogon winterianus	A	0.635	0.574
Saussurea costus	I	0.63	0.588
Thapsia transtagana	A	0.624	0.586
Ptychotis verticillate	I	0.613	0.476
Humulus lupulus	I	0.611	0.494
Juniperus sabina	I	0.61	0.632
Olea europaea	I	0.609	0.72
Arbutus unedo	I	0.606	0.716
Alpinia galanga	I	0.602	0.526
Echinops kebericho	A	0.601	0.594
Kelussia odoratissima	I	0.601	0.579
Eucalyptus urophylla	A	0.599	0.616
Eucalyptus patellaris	I	0.599	0.607
Peperomia inaequalifolia	I	0.592	0.685
Piper mosenii	I	0.589	0.529
Thymus richardii subsp. nitidus	A	0.588	0.571
Croton conduplicatus	A	0.585	0.53
Aloysia citrodora	I	0.579	0.611
Piper caldense	I	0.573	0.676
Teucrium polium	I	0.573	0.471
Achillea millefolium	A	0.572	0.554
Thymus atlanticus	I	0.57	0.499
Croton ferrugineus	I	0.564	0.523
Jasminum sambac	I	0.561	0.621
Leptospermum scoparium	A	0.561	0.506
Achillea lingulata	A	0.56	0.534
Cinnamomum sieboldii	A	0.549	0.555
Bunium persicum	A	0.545	0.471
Achillea nobilis	A	0.535	0.571
Alpinia coriandriodora	A	0.534	0.514
Cuminum cyminum	I	0.522	0.465
Cinnamomum malabatrum	I	0.52	0.48
Tropaeolum majus var. altum	A	0.518	0.395
Croton adipatus	I	0.518	0.482
Gaultheria procumbens	I	0.511	0.417
Artemisia giraldii	I	0.507	0.55
Juniperus formosana	I	0.498	0.507
Clinopodium brownei	I	0.492	0.487
Chenopodium ambrosioides	A	0.489	0.458
Acritopappus confertus	A	0.481	0.395
Juniperus komarovii	I	0.481	0.561
Juniperus tibetica	I	0.471	0.509
Eucalyptus benthamii	I	0.465	0.415
Helichrysum italicum	A	0.464	0.557
Artemisia judaica	I	0.462	0.478
Micromeria graeca	I	0.445	0.543
Spondias mombin	I	0.445	0.588
Artemisia ordosica	I	0.442	0.633
Juniperus convallium	I	0.442	0.531
Pimpinella anisum	I	0.44	0.361
Curcuma angustifolia	A	0.434	0.413
Siparuna muricata	A	0.425	0.488
Syzygium cumini	I	0.421	0.513
Juniperus przewalskii	I	0.416	0.439
Lippia origanoides	I	0.4	0.435
Kadsura coccinea	I	0.398	0.442
Eucalyptus grandis × Eucalyptus urophylla	I	0.386	0.401
Curcuma aromatica	A	0.378	0.371
Viola odorata	I	0.377	0.478
Cota tinctoria var. tinctoria	I	0.373	0.459
Achillea distans	I	0.37	0.495
Eucalyptus leptophylla	I	0.368	0.431
Achillea grandifolia	I	0.358	0.43
Dittrichia viscosa	A	0.352	0.525
Origanum majorana	I	0.35	0.422
Illicium verum	A	0.348	0.36
Amomum tsao-ko	A	0.333	0.507
Ferula gummosa	I	0.332	0.382
Ziziphora tenuior	I	0.331	0.421
Dracocephalum heterophyllum	I	0.32	0.457
Adenophyllum porophyllum var. cancellatum	I	0.312	0.336
Dracocephalum moldavica	I	0.309	0.369
Lavandula x intermedia	I	0.294	0.335
Mentha pulegium	I	0.294	0.373
Achillea crithmifolia	I	0.293	0.376
Mentha smithiana	I	0.292	0.389
Heracleum persicum	I	0.289	0.365
Laurus nobilis	I	0.288	0.352
Pseudotsuga menziesii	I	0.288	0.452
Bursera schlechtendalii	I	0.288	0.407
Hypericum scabrum	I	0.285	0.462
Citrus kinokuni	I	0.284	0.371
Piper tuberculatum	I	0.283	0.389
Pinus nigra	I	0.279	0.366
Eucalyptus extensa	I	0.275	0.496
Ravenia spectabilis	I	0.272	0.404
Juniperus macrocarpa	I	0.266	0.329
Crithmum maritimum	I	0.264	0.439
Salvia abrotanoides	I	0.257	0.363
Artemisia herba	I	0.251	0.364
Citrus japonica	I	0.249	0.327
Eucalyptus grandis	I	0.242	0.375
Eucalyptus saligna	I	0.235	0.364
Lavandula spica	A	0.227	0.34
Lavandula burnati	I	0.226	0.332
Carum carvi	I	0.225	0.344
Salvia fruticosa	I	0.224	0.286
Acanthus polystachyus	A	0.213	0.447
Eucalyptus woollsiana	I	0.209	0.484
Elettaria cardamomum	A	0.193	0.341
Petroselinum crispum	I	0.181	0.372
Eucalyptus grandis × Eucalyptus camaldulensis	I	0.172	0.334
Eucalyptus urophylla × Eucalyptus camaldulensis	I	0.165	0.309
Salvia sclarea	I	0.127	0.308
Cupressus sempervirens var. stricta	I	0.121	0.336
Eucalyptus obliqua	I	0.115	0.336
Eucalyptus lehmannii	I	0.106	0.316
Eucalyptus dunii	I	0.092	0.31
